# Supplementary material for: How International Health System Austerity Responses to the 2008 Financial Crisis Impacted Health System and Workforce Resilience – A Realist Review
Source: Int J Health Policy Manag. 2022 Dec 24;12:7420. doi: 10.34172/ijhpm.2022.7420 (PMC10125082; doi:10.34172/ijhpm.2022.7420)
Supplement: Supplementary file 4 — Study Descriptives. [file ijhpm-12-7420-s004.xlsx]

## Sheet: Article Information
How International Health System Austerity Responses to the 2008 Financial Crisis Impacted Health System and Workforce Resilience – A Realist Review
International Journal of Health Policy and Management
1. Padraic Fleming * (Corresponding author)
Affiliation: Centre for Health Policy and Management, Trinity College Dublin, The University of Dublin, 3-4 Foster Place, Dublin 2, Ireland
Email: padraic.fleming@tcd.ie
2. Louise Caffrey
Affiliation: School of Social Work and Social Policy, Trinity College Dublin, The University of Dublin, Ireland
3. Sara Van Belle
Affiliation: FWO, Institute of Tropical Medicine, Belgium
4. Sarah Barry
Affiliation: Centre for Health Policy and Management, Trinity College Dublin, The University of Dublin, Ireland
5. Sara Burke
Affiliation: Centre for Health Policy and Management, Trinity College Dublin, The University of Dublin, Ireland
6. Jacki Conway
Affiliation: Everlake, 5 Marine Terrace, Dun Laoghaire, Co Dublin, Ireland (PPI representative)
7. Rikke Siersbaek
Affiliation: Centre for Health Policy and Management, Trinity College Dublin, The University of Dublin, Ireland
8. David Mockler
Library Reader Services, Trinity College Dublin, The University of Dublin, Ireland
9. Steve Thomas
Affiliation: Centre for Health Policy and Management, Trinity College Dublin, The University of Dublin, Ireland

## Sheet: All texts after title abstract
Lead Author & Year	Authors	Publication year	Title	Linked to another publication?	Journal (or publication other) name	Country / Region	Study aim	Study Design: Qualitative, Quantitative or Mixed Methods	Methodology	Data Source	Study period	Outcomes of interest	Underlying theory / framework referenced	Informed Initial Programme Theory refinement	Covidence #
Aceijas 2011	Aceijas, C.; Foster, N.	2011	Public health capacity building in times of austerity: A case study from the University of East London		Public Health Reviews										#1038
Adams 2015	Adams, R.; Jones, A.; Lefmann, S.; Sheppard, L.	2015	Rationing is a reality in rural physiotherapy: a qualitative exploration of service level decision-making		BMC health services research	Australia	y’s primary aim was to obtain participant perspectives on decision-making about the provision of physiotherapy services in selected rural and regional communities. s. Considering their perspectives within a context of decision-making criteria and health care rationing enabled placement of perspectives within the broader health system context.	Mixed methods	Survey and interviews	39 surveys and 19 interviews	January to September 2012	Workforce challenges, decision-making, service provision			#1036
Aggarwal 2014	Aggarwal, A.; Ginsburg, O.; Fojo, T.	2014	Cancer economics, policy and politics: What informs the debate? Perspectives from the EU, Canada and US		Journal of Cancer Policy										#1030
Aiken 2014	Aiken, L. H.; Sloane, D. M.; Bruyneel, L.; Van Den Heede, K.; Griffiths, P.; Busse, R.; Diomidous, M.; Kinnunen, J.; KoÌzka, M.; Lesaffre, E.; McHugh, M. D.; Moreno-Casbas, M. T.; Rafferty, A. M.; Schwendimann, R.; Scott, P. A.; Tishelman, C.; Van Achterberg, T.; Sermeus, W.	2014	Nurse staffing and education and hospital mortality in nine European countries: A retrospective observational study		The Lancet	Belgium, England, Finland, Ireland, the Netherlands, Norway, Spain, Sweden, and Switzerland	to assess whether differences in patient-to-nurse workloads and nurses’ educational qualifications in nine of the 12 RN4CAST countries with similar patient discharge data are associated with variation in hospital mortality after common surgical procedures	Quantitative	Survey	Mortality - administrative data of 422730 patients and 26,516 surveys of nurses	Mortality data 2007 to 2009, Survey 2009-2010	Nursing education and 30 day mortality			#1028
Akintola 2016	Akintola, O.; Gwelo, N. B.; LabontÃ©, R.; Appadu, T.	2016	The global financial crisis: experiences of and implications for community-based organizations providing health and social services in South Africa		Critical Public Health	South Africa	explore the role of Community-based Organisations in the delivery of health and social services in South Africa, specifically issues related to financial crisis	Qualitative	Interviews	14 managers in CBOs	Jan 2010 - Dec 2012	Issues related to service delivery			#1025
Alexa 2015	Alexa, J.; Recka, L.; Votapkova, J.; van Ginneken, E.; Spranger, A.; Wittenbecher, F.	2015	Czech Republic: health system review		Health systems in transition	Czech Republic		Mixed methods				Health expenditure/GDP			#1021
Alicandro 2018	Alicandro, G.; Sebastiani, G.; Bertuccio, P.; Zengarini, N.; Costa, G.; La Vecchia, C.; Frova, L.	2018	The main causes of death contributing to absolute and relative socio-economic inequality in Italy		Public Health									Aligned with	#1020
Almendra 2019	Almendra, R.; Perelman, J.; Vasconcelos, J.; Santana, P.	2019	Excess winter mortality and morbidity before, during, and after the Great Recession: the Portuguese case		International Journal of Biometeorology	Portugal	o (i) measure the seasonal winter mortality, morbid_x0002_ity, and its related costs during the Great Recession (2009– 2012) in mainland Portugal and its Regional Health Administrations (RHAs) and (ii) compare it with the 4-year period that preceded (2005–2008) and followed it (2013– 2016)	Quantitative	Secondary data analysis	Administrative Monthly mortality and morbidity data	2005-2008 and 2013-2016	age_x0002_standardized excess winter (EW) death and hospital admissions rate and index, expected life expectancy gains without EW deaths, EW rate of potential years of life lost, and EW rate of emergency hospital admission costs.			#1019
AlSaud 2018	AlSaud, A. M.; Taddese, H. B.; Filippidis, F. T.	2018	Trends and correlates of the public's perception of healthcare systems in the European Union: a multilevel analysis of Eurobarometer survey data from 2009 to 2013		BMJ Open	27 EU countries	to assess trends in public perceptions of health systems in 27 European Union (EU) member states following the financial crisis (2009– 2013)	Quantitative	Secondary data analysis	116,706 observations of Eurobarometer Social Climate Survey	2009-2013	Public persception of health system			#1018
Alvarez-Galvez 2019	Alvarez-Galvez, J.; Suarez-Lledo, V.; Martinez-Cousinou, G.; Muniategui-Azkona, E.; Gonzalez-Portillo, A.	2019	The impact of financial crisis and austerity policies in Andalusia, Spain: Disentangling the mechanisms of social inequalities in health through the perceptions and experiences of experts and the general population		International Journal for Equity in Health	Spain	to explore the social perception of the impact of the economic crisis on health and the public health system in Andalusia	Qualitative	Interviews and focus groups	5 FGs and 10 interviews (n=47)	Nov 2015 - June 2016	Social persception of impact of financial crisis			#1016
Ambrose 2011	Ambrose, K.	2011	Defend the NHS		Emergency Nurse										#1015
Anderson 2011	Anderson, I.; Axelson, H.; Tan, B. K.	2011	The other crisis: the economics and financing of maternal, newborn and child health in Asia		Health Policy and Planning	19 Asian countries	highlight assessments of how economic shocks, including the GFC, affect the poor in developing countries, especially vulnerable women and children in Asia				2000-2008 (some data prior to GFC)	Maternal and newborn health indicators, health expenditure/GDP, OOP vs public			#1013
Angelaki 2016	Angelaki, M.	2016	Policy Continuity and Change in Greek Social Policy in the Aftermath of the Sovereign Debt Crisis		Social Policy & Administration										#1011
Antunes 2017	Antunes, A.; Frasquilho, D.; Cardoso, G.; Pereira, N.; Silva, M.; Caldas-de-Almeida, J. M.; Ferrao, J.	2017	Perceived effects of the economic recession on population mental health, well-being and provision of care by primary care users and professionals: a qualitative study protocol in Portugal		BMJ Open									Aligned with	#1007
Antunes 2019	Antunes, A.; Frasquilho, D.; ZÃ³zimo, J. R.; Silva, M.; Cardoso, G.; FerrÃ£o, J.; Caldas-de-Almeida, J. M.	2019	Solutions to tackle the mental health consequences of the economic recession: A qualitative study integrating primary health care users and professionalsâ€™ perspectives		Health Policy	Portugal	to explore the views and perspectives of PHC users and professionals in the Lisbon Metropolitan Area (LMA) regarding possible solutions to address mental health consequences of the economic recession and to improve delivery of health care	Qualitative	Interviews and focus groups	5 FGs (n=26 users) and interviews with health profs (n=27)	2016-2017	Public and professionals perceptions of recession and service delivery		Yes	#1006
Appleby 2015	Appleby, J.; Helderman, J. K.; Gregory, S.	2015	The global financial crisis, health and health care		Health Economics, Policy and Law									Aligned with	#1005
Arbel 2013	Arbel, R.; Greenberg, D.	2013	Using lower cost, lower efficac y interventions can improve population health outcomes under budget constraints		Value in Health										#1003
Arie 2013	Arie, S.	2013	Has austerity brought Europe to the brink of a health disaster?		BMJ (Online)									Aligned with	#934
Asensio 2021	Asensio, M.	2021	The Political Legitimacy of the Healthcare System in Portugal: Insights from the European Social Survey		Healthcare	Portugal	to analyze the social and political perception of citizens on the state of health services in two distinctive periods— before and after the economic crisis, according to self-interest, ideological preferences, and institutional setup as predictors of the satisfaction with the health system	Quantitative	Cross sectional survey	European Social Survey on 14,988 individuals living in private households	2002-2018	social and political perception of citizens on the state of health services			#932
Augusto 2014	Augusto, G. F.	2014	Mental health in portugal in times of austerity		The Lancet Psychiatry									Aligned with	#929
Augusto 2020	Augusto, G. F.; Hodges-Mameletzis, I.; Karanikolos, M.; Abrantes, A.; Martins, M. R. O.	2020	HIV prevention and treatment in Southern Europe in the aftermath of bailout programmes		European journal of public health	Cyprus, Greece, Portugal and Spain	describe HIV response and progress towards the current global HIV targets	Quantitative	Secondary data analysis	WHO, UNAIDS and European Centre for Disease Prevention and Control (ECDC) databases and reports as well as national reports	2005-2017	HIV indicators: (i) HIV epidemiology; (ii) adoption of WHO’s ‘Treat All’ recommendation; (iii) progress towards the UNAIDS global targets of 90–90–90; (iv) adoption/implementation of pre-exposure prophylaxis (PrEP); and (v) adoption/imple_x0002_mentation of WHO’s HIV self-testing (HIVST) recommendation			#928
Awan 2015	Awan, Abdul Ghafoor	2015	Analysis of the impact of 2008 financial crisis on the economic, political and health systems and societies of advanced countries		Global Journal of Management and Social Sciences										#1088
Bacigalupe 2016	Bacigalupe, A.; MartÃ­n, U.; Font, R.; GonzÃ¡lez-RÃ¡bago, Y.; BergantiÃ±os, N.	2016	Austerity and healthcare privatization in times of crisis: are there any differences among autonomous communities?		Gaceta Sanitaria										#925
Baker 2013	Baker, R.; Tarrant, C.	2013	Access to general practice in a time of austerity		British Journal of General Practice									Aligned with	#918
Balfe 2013	Balfe, M.; Brugha, R.; Smith, D.; Sreenan, S.; Doyle, F.; Conroy, R.	2013	Considering quality of care for young adults with diabetes in Ireland		BMC health services research	Ireland	investigates perceptions of quality of care for young adults with Type 1 diabetes (23–30 years old)	Qualitative	Interviews	35 clients and 13 professionals		perspectives on the quality of diabetes services			#917
Barr 2015	Barr, B.; Kinderman, P.; Whitehead, M.	2015	Trends in mental health inequalities in England during a period of recession, austerity and welfare reform 2004 to 2013		Social Science and Medicine	England	to investigate whether there was an in_x0002_crease in reported mental heath problems during this time, when any increases occurred, which groups were most affected and the extent to which these trends were explained by recent economic trends	Quantitative	Secondary data analysis	Quarterly Labour Force Survey	2004-2013	self reported mental health problems, by socioeconomic group, gender, employment status			#912
Barradas 2017	Barradas, C. D. S.; Nunes, J. A.	2017	Facing austerity: the decline in health access and quality of care for patients with cancer in Portugal		Historia, ciencias, saude--Manguinhos	Portugal	to present how the austerity measures associated with financial recovery are changing the economics of health policy and health governance in Portugal, limiting citizens’ access to high-quality public health services and generating strong concerns among professionals in this area	Mixed methods	Policy analysis and qualitative	Policy documents and health professional statements		perception of how policy changes (economic and governance) are impacting health care professionals			#911
Basta 2018	Basta, M.; Vgontzas, A.; Kastanaki, A.; Michalodimitrakis, M.; Kanaki, K.; Koutra, K.; Anastasaki, M.; Simos, P.	2018	Suicide rates in Crete, Greece during the economic crisis: The effect of age, gender, unemployment and mental health service provision		BMC Psychiatry	Greece	To investigate the suicide mortality rates in Crete between 1999 and 2013 and their association with the economic crisis.	Quantitative	Secondary data analysis	Department of Forensic Medicine files of the University of Crete.	1999-2013	Suicide rates			#910
Basu 2017	Basu, S.; Carney, M. A.; Kenworthy, N. J.	2017	Ten years after the financial crisis: The long reach of austerity and its global impacts on health		Social Science and Medicine										#908
Behmane 2019	Behmane, D.; Dudele, A.; Villerusa, A.; Misins, J.; Klavina, K.; Mozgis, D.; Scarpetti, G.	2019	Latvia: Health System Review		Health systems in transition	Latvia		Mixed methods				Health expenditure/GDP/OOP payments			#904
Beletsioti 2018	Beletsioti, C.; Papadopoulos, A.; Niakas, D.	2018	The impact of the financial crisis on health and health care in Greece		Archives of Hellenic Medicine										#902
Beletsioti 2020	Beletsioti, C.; Niakas, D.	2020	Health services utilization and its determinants in the context of recession: evidence from Greece		Journal of public health (Oxford, England)	Greece	o investigate healthcare utilization in the Greek population in the context of austerity and its determinants	Quantitative	Secondary data analysis	National Health Surveys	2009-2014	health care utilisation,			#903
Bertoli 2020	Bertoli, P.; Grembi, V.; Hesse, C. L.; Castello, J. V.	2020	The effect of budget cuts on C-section rates and birth outcomes: Evidence from Spain		Social Science & Medicine	Spain	the impact of strict budget restrictions at the hospital level on birth-care quality	Quantitative	Secondary data analysis	the Spanish Ministry of Health, Social Services and Equality	2010-2015	the proportion of C_x0002_sections to total deliveries, the proportion of children born underweight, the proportion of children born alive, and the proportion of maternal deaths in each hospital			#891
Bes 2009	Bes, M.	2009	Spanish health district tests a new public-private mix		Bulletin of the World Health Organization										#890
Bhui 2017	Bhui, K.	2017	Austerity, inequality and sustainable interventions		British Journal of Psychiatry									Aligned with	#888
Bianco 2015	Bianco, C.	2015	Hemovigilance and patient blood management: A fresh perspective		Vox Sanguinis										#886
Blackman 2014	Blackman, T. J.	2014	Austerity and health		Maturitas									Aligned with	#879
Blakely 2009	Blakely, T.; McLeod, M.	2009	Will the financial crisis get under the skin and affect our health? Learning from the past to predict the future		New Zealand Medical Journal										#878
Blane 2012	Blane, D.; Watt, G.	2012	Altogether now? Austerity at the Deep End		The British journal of general practice : the journal of the Royal College of General Practitioners									Aligned with	#877
Boardman 2020	Boardman, J.	2020	Dismantling the social safety net: Social security reforms, disability and mental health conditions		BJPsych Bulletin										#873
Boddiger 2012	Boddiger, David	2012	Costa Rica restructures health system to curb financial crisis		The Lancet									Aligned with	#1087
Bonovas 2012	Bonovas, Stefanos; Nikolopoulos, Georgios	2012	High-burden epidemics in Greece in the era of economic crisis. Early signs of a public health tragedy		Journal of preventive medicine and hygiene	Greece	g to assess the preliminary evidence concerning outbreaks of infectious diseases, during the financial crisis	Quantitative	Secondary data analysis	Surveillance data	2009-2011	Infectious disease data			#1086
Borges 2018	Borges, F. T.; Fernandez, L. A. L.; Campos, G. W. D.	2018	Austerity measures on fiscal policy: an attempt to dismantle the Spanish National Health System and citizen resistance		Saude E Sociedade										#869
Borgonovi 2018	Borgonovi, E.; Adinolfi, P.; Palumbo, R.; Piscopo, G.	2018	Framing the Shades of Sustainability in Health Care: Pitfalls and Perspectives from Western EU Countries		Sustainability									Aligned with	#868
Borisch 2014	Borisch, B.	2014	Public health in times of austerity		Journal of Public Health Policy										#867
Borkan 2011	Borkan, J.; Davis, A.; Campbell, T.; Wender, R.	2011	Leadership in an age of uncertainty and austerity		Annals of family medicine										#866
Borra 2020	Borra, C.; Pons-Pons, J.; Vilar-RodrÃ­guez, M.	2020	Austerity, healthcare provision, and health outcomes in Spain		European Journal of Health Economics	Spain	provide novel causal evidence on the short-term impact of changes in healthcare provision and regulations on health outcomes	Quantitative	Secondary data analysis	Spanish Ministry of Health and NHS statistical site	1996-2015	mortality rate, sex-specifc, cause-specifc and sex and cause-specifc mortality rate AND main measures of healthcare provision are the num_x0002_ber of operational hospital beds per 1000 inhabitants and the number of healthcare workers per 1000 inhabitants			#865
Bosch 2014	Bosch, X.; Moreno, P.; LÃ³pez-Soto, A.	2014	The painful effects of the financial crisis on spanish health care		International Journal of Health Services	Spain		Quantitative	Secondary data analysis	Catalan Health Service (CatSalut) and Catalan Health Institute (ICS), regional health ministries and National Statistics Institute	2003-2010	health care expenditure			#864
Brall 2019	Brall, C.; SchrÃ¶der-BÃ¤ck, P.; Porz, R.; Tahzib, F.; Brand, H.	2019	Ethics, health policy-making and the economic crisis: A qualitative interview study with European policy-makers		International Journal for Equity in Health	8 European countries	s to assess the relevance of ethics and to highlight ethical dimensions in decision-taking by policy-makers with regard to policy and priority_x0002_setting in health systems posed by the economic crisis	Qualitative	Interviews	8 interviews with European polcy makers	2015-2016	ethical dimensions in decision-taking by policy-makers			#856
Brand 2013	Brand, H.; RosenkÃ¶tter, N.; Clemens, T.; Michelsen, K.	2013	Austerity policies in Europe - Bad for health		BMJ (Online)									Aligned with	#855
Brown 2015	Brown, L. D.; Chinitz, D. P.	2015	Saltman on solidarity		Israel Journal of Health Policy Research										#853
Buchan 2013	Buchan, J.; O'May, F.; Dussault, G.	2013	Nursing workforce policy and the economic crisis: A global overview		Journal of Nursing Scholarship	Global	To assess the impact of the global financial crisis on the nursing workforce and identify appropriate policy responses	Quantitative	Secondary data analysis	OECD, WHO, national nursing regulatory authorities	1993-2012	labor market and health spending indicators, nurse employment, and nurse migration patterns			#848
Buchan 2015	Buchan, J.; Twigg, D.; Dussault, G.; Duffield, C.; Stone, P. W.	2015	Policies to sustain the nursing workforce: an international perspective		International nursing review	Australia, Portugal, UK and US	Examine metrics and policies regarding nurse workforce across four countries	Quantitative	Secondary data analysis	OECD	2010	health expenditure/GDP, health profs/1000, mortality, birth, life expectancy			#847
Buerhaus 2013	Buerhaus, P. I.; Retchin, S. M.	2013	The dormant national health care workforce commission needs congressional funding to fulfill its promise		Health Affairs										#844
Burke 2014	Burke, S.; Thomas, S.; Barry, S.; Keegan, C.	2014	Indicators of health system coverage and activity in Ireland during the economic crisis 2008-2014 - From 'more with less' to 'less with less'		Health Policy	Ireland	to assess how well the system coped with a downsizing of resources by an analysis of coverage and health system activity indicators	Mixed methods	Secondary data analysis	e Department of Finance, HSE Annual Reports, HSE National Service Plans and waiting list data collected by the HSE AND OECD, WHO	2008-2014	(i) healthcare funding and resources, (ii) the coverage of the population with free or subsidised care, (iii) the efficiency of resources used, (iv) access to timely care.			#840
Burke 2015	Burke, R. J.; Ng, E. S.; Wolpin, J.	2015	Economic austerity and healthcare restructuring: correlates and consequences of nursing job insecurity		International Journal of Human Resource Management	US	examines the relationship of hospital restructuring initiatives in and their link with increased threats to job security with a variety of individual and hospital outcomes in a sample of nursing staff working in hospitals undergoing significant restructuring and downsizing	Quantitative	Survey	300 hospital based nurses	2009/2010	restructuring initiativs, work attittudes, engagement, burnout, well-being AND hospital functioning and hospital facilities			#841
Burke 2016	Burke, S.; Thomas, S.; Barry, S.; Keegan, C.	2016	Response to: "Indicators of health system coverage and activity in Ireland during the economic crisis 2008-2014-From 'more with less' to 'less with less'" Response		Health Policy										#839
Burke 2016	Burke, S. A.; Normand, C.; Barry, S.; Thomas, S.	2016	From universal health insurance to universal healthcare? The shifting health policy landscape in Ireland since the economic crisis		Health Policy	Ireland	to assess the gap between policy intent and practice and the difficulties in implementing major health system reform especially while emerging from an economic crisis	Qualitative	Policy analysis	Policy documents tracing universal health care	2001-2015	Breadth, score and depth of universal health coverage			#838
Burki 2018	Burki, T.	2018	Health under austerity in Greece		Lancet (London, England)									Aligned with	#837
Burrill 2012	Burrill, G. S.	2012	Innovating in the new austerity		Journal of Commercial Biotechnology										#836
Byrne 2016	Byrne, P.	2016	The UK experience		Early Intervention in Psychiatry										#833
Coardoba-Dona 2014	CÃ³rdoba-DoÃ±a, J. A.; San SebastiÃ¡n, M.; Escolar-Pujolar, A.; MartÃ­nez-Faure, J. E.; Gustafsson, P. E.	2014	Economic crisis and suicidal behaviour: The role of unemployment, sex and age in Andalusia, Southern Spain		International Journal for Equity in Health	Spain	Examine the impact of the economic crisis on suicide attempts, and its relation to unemployment, age and sex	Quantitative	Secondary data analysis	e Health Emergencies Public Enterprise Information System	2003-2012	Age-adjusted suicide attempt rates			#788
Caballe-Climent 2018	Caballe-Climent, L.	2018	Undocumented migrant mothers and health cuts in Madrid: A gendered process of exclusion		European Journal of Womens Studies	Spain	To capture the voices of front-line medical staff and the undocumented migrant women whose experiences have been directly affected by the new Decree	Qualitative	Interviews and NGO documents	Interviews with 8 migrant women AND 13 frontline health & social care professionals and NGO documents		impact of royal decree and health cuts on migrant mothers			#832
Cabrera-Leon 2017	Cabrera-Leon, A.; Codina, A. D.; Mateo, I.; Arroyo-Borrell, E.; Bartoll, X.; Bravo, M. J.; Dominguez-Berjon, M. F.; Renart, G.; Alvarez-Dardet, C.; Mari-Dell'Olmo, M.; Munoz, J. B.; Saez, M.; Escriba-Aguir, V.; Palencia, L.; Lopez, M. J.; Saurina, C.; Puig, V.; Martin, U.; Gotsens, M.; Borrell, C.; Saurina, L. S.; Sordo, L.; Bacigalupe, A.; Rodriguez-Sanz, M.; Perez, G.; Espelt, A.; Ruiz, M.; Ber…	2017	Contextual indicators to assess social determinants of health and the Spanish economic recession		Gaceta Sanitaria										#831
Campos 2013	Campos, O.; Maria, P. L.; Gomes, S.	2013	What is the place of psychiatry in the current economic crisis?		European Psychiatry										#827
Cantarero-Prieto 2017	Cantarero-Prieto, D.; Pascual-Saez, M.; Gonzalez-Prieto, N.	2017	Effect of having private health insurance on the use of health care services: the case of Spain		BMC health services research										#826
Carausu 2017	Carausu, E. M.; Paris, S.; Burlea, L. S.; Tucmeanu, A. I.; Antohe, I.	2017	The Crisis Impact on the Romanian Health System and Population Health		Revista De Cercetare Si Interventie Sociala										#825
Carney 2017	Carney, M. A.	2017	"Sharing One's Destiny": Effects of austerity on migrant health provisioning in the Mediterranean borderlands		Social Science and Medicine	Italy	to advance three, interconnected arguments: 1) the everyday effects of austerity have marginalized both Italian citizens and noncitizens, though in uneven ways; 2) lack of coordination among sectors inhibits continuity and efficacy of care of migrants and asylum-seekers, in some cases intensifying the chronicity of health ailments; and 3) responses to austerity, such as community and local initia…	Qualitative	participant observation, unstructured interviews, and semi_x0002_structured interview	interviews with with Italian citizens, migrants of precarious legal status, and asylum_x0002_seekers	2014-2016	Perspectives on migrant health and challenges of migrant healthcare provisioning			#824
Castano 2016	Castano, J.; Ospina, J. E.; CaylÃ , J. A.; Greer, S. L.	2016	Restricting Access to Health Care to Immigrants in Barcelona: A Mixed-Methods Study With Immigrants Who Have Experienced an Infectious Disease		International journal of health services : planning, administration, evaluation	Spain	to determine the percentage of foreign-born persons with an infectious disease who had an Individual Health Card (IHC) prior to the Real Decreto-ley 16/2012 (RDL) and to determine whether foreign-born persons with an infectious disease in Barcelona encountered problems accessing health care after the RDL	Mixed methods	Survey	93 immigrants surveyed, with 69 followed up with second survey AND open ended survey to 21 health care providers	2012	Infectious disease data, access to care			#821
Cavagnero 2010	Cavagnero, Eleonora; Bilger, Marcel	2010	Equity during an economic crisis: Financing of the Argentine health system		Journal of health economics										#1084
Cervero-Liceras 2015	Cervero-Liceras, F.; McKee, M.; Legido-Quigley, H.	2015	The effects of the financial crisis and austerity measures on the Spanish health care system: A qualitative analysis of health professionals' perceptions in the region of Valencia		Health Policy	Spain	to explore health care professionals’ perception of the effects of austerity measures	Qualitative	Interviews	21 interviews with health professionals	2013	health care providers perceptions of impact of austerity, impact on workforce and quality of care, impact of copayments, impact of the royal decree, views on privatisation, governance, proposed solutions			#819
Chang 2013	Chang, S. S.; Stuckler, D.; Yip, P.; Gunnell, D.	2013	Impact of 2008 global economic crisis on suicide: Time trend study in 54 countries		BMJ (Online)	54 countries	To investigate the impact of the 2008 global economic crisis on international trends in suicide and to identify sex/age groups and countries most affected	Quantitative	Secondary data analysis	National suicide data and WHO mortality data	2009	Suicide rate and number of excess suicides			#816
Chantzaras 2018	Chantzaras, A. E.; Yfantopoulos, J. N.	2018	Financial protection of households against health shocks in Greece during the economic crisis		Social Science & Medicine	Greece	to investigate the evolution of financial protection of Greek households against out-of-pocket payments (OOPP) during the economic crisis	Quantitative	Secondary data analysis	Household budget survey (n=33091)	2008-2015	OOPP and Catasthropic health expense			#815
Charonis 2015	Charonis, A.; Kyriopoulos, I.; Athanasakis, K.; Pavi, E.; Kyriopoulos, J.	2015	THE INTERTEMPORAL CHANGES OF HEALTH SERVICES UTILIZATION DURING THE LAST DECADE: THE CASE OF AUSTERITY INFLICTED ON GREECE		Value in Health										#813
Chinitz 2019	Chinitz, D.	2019	The more health policies change, the more they change the same way		Israel Journal of Health Policy Research									Aligned with	#808
Chu 2019	Chu, C. L.; Chu, Y. H.; Lin, C. Y.; Hsieh, Y. P.; Ho, C. S.; Su, Y. Y.; Liu, C. N.	2019	Inequality in outpatient resource utilization among older adults during the 2007-2008 financial crisis: findings from Taiwan		BMC health services research	Taiwan	to quantify income-related inequality in national health insurance systems, especially during the global economic crisis of 2007–2008	Quantitative	Secondary data analysis	Taiwan National Health Interview Surveys	2005-and 2009	Inequalities in outpatient resource utilisation			#804
Cimas 2016	Cimas, M.; Gullon, P.; Aguilera, E.; Meyer, S.; Freire, J. M.; Perez-Gomez, B.	2016	Healthcare coverage for undocumented migrants in Spain: Regional differences after Royal Decree Law 16/2012		Health Policy	Spain	to compare regional policies regarding entitlement to healthcare for undocumented migrants after RDL 16/2012 in the 17 Autonomous Regions	Qualitative	Policy analysis	29 health policy regulations published after the enact_x0002_ment of RDL 16/2012	2012-2014	implementation of decree and health care coverage for irregular migrants			#802
Clemens 2014	Clemens, T.; Michelsen, K.; Brand, H.	2014	Supporting health systems in Europe: Added value of EU actions?		Health Economics, Policy and Law	EU (multiple)	to appraise five areas of EU policies that comprise a health system dimension and explore their potential benefits or drawbacks in light of the crisis	Qualitative	Policy analysis	EU policy documents including strategic policy documents, minutes of EU-level meetings, soft law documents and law proposals	2014-2020	(1) patient and health professional mobility, (2) the European Innovation Partnership on Active and Healthy Ageing, (3) the 3rd Public Health Action Programme, (4) Structural Funds (SF) (5) and the reflection processes in the area of health.			#800
Coardoba-Dona 2018	Coardoba-Dona, J. A.; Escolar-Pujolar, A.; Sebastian, M. S.; Gustafsson, P. E.	2018	Withstanding austerity: Equity in health services utilisation in the first stage of the economic recession in Southern Spain		PLoS ONE	Spain	describe the trends in horizontal inequity in the use of health services in Andalusia, Spain, during the early years of the Great Recession, and the contribution of demographic, economic and social factors.	Quantitative	Secondary data analysis	Andalusian Health Survey	2007, 2011-2012	(1) health care utilisation outcomes, (2) socioeco_x0002_nomic status indicator, (3) need variables and (4) non-need variables			#799
Contarato 2019	Contarato, P. C.; de Lima, L. D.; Leal, R. M.	2019	Crisis and federalism: trends and regional patterns of health revenues and expenditures in the brazilian states		Ciencia & saude coletiva										#793
Cooper 2011	Cooper, B.	2011	Economic recession and mental health: An overview		Neuropsychiatrie										#791
Correia 2015	Correia, T.; Dussault, G.; Pontes, C.	2015	The impact of the financial crisis on human resources for health policies in three southern-Europe countries		Health Policy										#784
Correia 2017	Correia, T.; Carapinheiro, G.; Carvalho, H.; Silva, J. M.; Dussault, G.	2017	The effects of austerity measures on quality of healthcare services: a national survey of physicians in the public and private sectors in Portugal		Human resources for health	Portugal	s to provide more evidence about the effects of an adjustment program on the quality of healthcare	Quantitative	Survey	3442 physicians	2013-2014	physicians perceptions of quality of care,			#786
Correia 2017	Correia, T.; Carapinheiro, G.; Carvalho, H.; Silva, J. M.; Vieira, J.	2017	Listening to doctors on patients' use of healthcare during the crisis: uncovering a different picture and drawing lessons from Portugal		Journal of public health (Oxford, England)	Portugal	to ascertain whether the position of key players, i.e. doctors, may reveal realities other than those officially reported about the 2008 financial crisis	Quantitative	Survey	2063 physicians	2013-2014	Patients’ requests to prescribe cheaper medications (DV1) Patients’ requests not to prescribe medications (DV2) Patients’ requests to pay for consultations and complementary diagnostic and therapeutic services (CDTS) in instalments (DV3) Patients’ abandonment of therapies for economic reasons			#785
CortiÃ±as-SÃ¡enz 2015	CortiÃ±as-SÃ¡enz, M.; Bonilla-GarcÃ­a, J. L.; Arnedo Ruiz, C.; Navajas GÃ³mez De Aranda, A. I.; Menoyo Alonso, M. B.; LÃ³pez MartÃ­n, R.; Carricondo MartÃ­nez, M. I.; Jerez Collado, F.	2015	Economic crisis and health in Spain: Clinical impact in Chronic Pain		Revista de la Sociedad Espanola del Dolor										#783
Cowling 2013	Cowling, T. E.; Cecil, E. V.; Soljak, M. A.; Lee, J. T.; Millett, C.; Majeed, A.; Wachter, R. M.; Harris, M. J.	2013	Access to Primary Care and Visits to Emergency Departments in England: A Cross-Sectional, Population-Based Study		PLoS ONE	England	to examine the association between access to primary care and ED visits in England	Quantitative	Secondary data analysis	patient data from 7856 GP practices	2010-2011	self-referred discharged ED visits			#780
Coyne 2012	Coyne, J.; Fry, B.; Murphy, S.; Smith, G.; Short, R.	2012	What is the impact of health reforms on uncompensated care in critical access hospitals? A 5-Year Forecast in Washington State		Journal of Rural Health	USA	to examine impact of uncompensated care on the revenues earned by Washington’s critical access hospitals; to forecast uncompensated care to the year 2014; and to forecast the financial impact on rural hospital uncompensated care of HR 3590, the Affordable Care Act	Quantitative	Secondary data analysis	financial data were collected from the Washington State Department of Health	2006-2009	bad debt expenses, charity care; uncompensated care			#779
Crookes 2020	Crookes, C.; Palladino, R.; Seferidi, P.; Hirve, R.; Siskou, O.; Filippidis, F. T.	2020	Impact of the economic crisis on household health expenditure in Greece: An interrupted time series analysis		BMJ Open	Greece	to analyse changes in household health expenditure in Greece over the economic crisis and explored whether the impact differed across socioeconomic groups	Quantitative	Secondary data analysis	Greek Household Budget Survey	2004 and 2008-2017	weighted mean monthly household expenditure, OOPP			#776
Crotty 2012	Crotty, J.	2012	The great austerity war: what caused the US deficit crisis and who should pay to fix it?		Cambridge Journal of Economics										#774
Cuadrado 2015	Cuadrado, C.; Silva-Illanes, N.	2015	Impact of the application of the Value Added Tax to imaging tests on out-of-pocket health expenses of households in Chile		Medwave										#772
Cummins 2018	Cummins, I.	2018	The impact of austerity on mental health service provision: A UK perspective		International Journal of Environmental Research and Public Health									Aligned with	#771
Currie 2019	Currie, J.; Castillo, M. G.; Adekanmbi, V.; Barr, B.; O'Flaherty, M.	2019	Evaluating effects of recent changes in NHS resource allocation policy on inequalities in amenable mortality in England, 2007-2014: time-series analysis		Journal of epidemiology and community health	England	to explore the impact of this on inequalities in amenable mortality between local areas	Quantitative	Secondary data analysis	324 lower-tier local authorities in England	2007-2014	mortality rates from conditions amenable to healthcare from NHS AND funding allocations to local NHS commissioners			#769
daCosta 2017	da Costa, F. A.; Teixeira, I.; Duarte-Ramos, F.; Proenca, L.; Pedro, A. R.; Furtado, C.; da Silva, J. A.; Cabrita, J.	2017	Effects of economic recession on elderly patients' perceptions of access to health care and medicines in Portugal		International Journal of Clinical Pharmacy	Portugal	To evaluate elderly patient’s perceived effects of the crisis on their accessibility to prescribed medicines and medical care, as well, as the implications on their medicine-taking behaviour	Quantitative	Questionnaire	1231 elderly patient’s	2013	helath-related experiences AND self-reported adherence			#768
Daniels 2014	Daniels, R. J.	2014	Will the age of austerity save the NHS?		British Journal of General Practice										#763
Dean 2010	Dean, E.	2010	Thousands of posts to disappear as the NHS austerity drive begins		Nursing standard (Royal College of Nursing (Great Britain) : 1987)										#746
DeBelvis 2012	De Belvis, A. G.; FerrÃ¨, F.; Specchia, M. L.; Valerio, L.; Fattore, G.; Ricciardi, W.	2012	The financial crisis in Italy: Implications for the healthcare sector		Health Policy	Italy	to describe the current macro scenario and the main responses taken to face the crisis and high_x0002_lights the downside risks of introducing “linear” cuts in the allocation of resources	Mixed methods	Policy analysis and secondary data analysis	Relazione Generale della Situazione Economica del Paese AND Minister of Health and Finance and National Statisical Office ISTAT	2001-2010	public and private healthcare expenditures,			#758
Demakakos 2019	Demakakos, P.	2019	Austerity, socioeconomic inequalities and stalling life expectancy in the UK: Two parallel stories or one?		Maturitas									Aligned with	#744
Dervenis 2013	Dervenis, Christos; Kastanioti, Caterina; Polyzos, Nikolaos	2013	Restructuring the finances of the Greek health care system in the era of economic crisis		World journal of surgery	Greece								Aligned with	#1082
DeSola 2018	De Sola, H.; Salazar, A.; DueÃ±as, M.; GÃ³mez, E.; GÃ³mez, A.; Failde, I.	2018	Expenditure, prescription and use of analgesics before and during the economic crisis		Revista de la Sociedad Espanola del Dolor										#751
Detsis 2017	Detsis, M.; Tsioutis, C.; Karageorgos, S. A.; Sideroglou, T.; Hatzakis, A.; Mylonakis, E.	2017	Factors associated with HIV testing and HIV treatment adherence: A systematic review		Current Pharmaceutical Design	Global	s to evaluate the association between socioeco_x0002_nomic factors and HIV diagnosis, and adherence to treatment, following the 2008 global economic cris	Review	Systematic Review	PubMed and Scopus	2008-2016	socio-economic factors associated with access to testing for HIV infection, or with adherence to HIV treatment		Aligned with	#741
DeVogli 2014	De Vogli, R.	2014	The financial crisis, health and health inequities in Europe: The need for regulations, redistribution and social protection		International Journal for Equity in Health									Aligned with	#747
Dimitrovova 2018	Dimitrovova, K.; Perelman, J.	2018	Changes in access to primary care in Europe and its patterning, 2007-12: a repeated cross-sectional study		European journal of public health	28 EU countries	to analyse the change in access to PC and its patterning in 28 European countries	Quantitative	Secondary data analysis	EU-SILC questionnaire (n = 687 170)	2007-2012	self-reported access to PC			#739
Dittmar 2017	Dittmar, Nele; Glassner, Vera	2017	Varieties of Capitalism im Krankenhaussektor? Gewerkschaftsstrategien in Deutschland und Grossbritannien. (Varieties of Capitalism in the Hospital Sector? Union Strategies in Germany and the United Kingdom. With English summary.)		Industrielle Beziehungen										#738
Doblyte 2020	Doblyte, S.; Guillen, A. M.	2020	Access Compromised? The Impact of Healthcare Reforms under Austerity in Lithuania and Spain		Social Policy and Society	Lithuania and Spain	examine the evolution of equity of access to healthcare during the economic crisis in two potentially vulnerable Eastern and Southern European countries – Lithuania and Spain	Mixed methods	Secondary data analysis	Literature and Eurostat AND WHO Global Health Expenditure Database	2005-2018	access to care			#737
Doetsch 2017	Doetsch, J.; Pilot, E.; Santana, P.; Krafft, T.	2017	Potential barriers in healthcare access of the elderly population influenced by the economic crisis and the troika agreement: A qualitative case study in Lisbon, Portugal		International Journal for Equity in Health	Portugal	to identify potential barriers among the elderly population (aged 65 and above) to healthcare access influenced by the economic crisis and the troika agreement	Qualitative	Interviews	13 semi-structured interviews of healthcare experts, municipality authority, health care providers, negotiator of the troika agreement, hospital managers, health economists and elderly	2016	Healthcare access			#736
Duckett 2010	Duckett, Jane	2010	Economic crisis and Chinaâ€™s 2009 health reform plan: rebuilding social protections for stability and growth?		China Analysis: Studies in Chinaâ€™s Political Economy										#1081
Economou 2012	Economou, Charalampos	2012	The impact of the economic crisis on health care systems		Social Cohesion and Development			Editorial							#1080
Eikemo 2018	Eikemo, T. A.; Avrami, L.; Cavounidis, J.; Mouriki, A.; Gkiouleka, A.; McNamara, C. L.; Stathopoulou, T.	2018	Health in crises. Migration, austerity and inequalities in Greece and Europe: introduction to the supplement		European journal of public health									Aligned with	#729
Emini 2010	Emini, Christian Arnault; Ningaye, Paul; Bibi, Sami; Cockburn, John; Fofana, Ismael; Tiberti, Luca	2010	Impacts of the Global Economic Crisis on Child Poverty and Options for a Policy Response in Cameroon												#725
Emmerich 2015	Emmerich, N.	2015	Calling time on the Cancer Drugs Fund? Funding the NHS in the age of austerity		British journal of hospital medicine (London, England : 2005)										#723
Evans 2019	Evans, J.	2019	BPI on discount agreements: "Brake the austerity policy of statutory health insurance companies"		Pharmazeutische Zeitung										#430
Evans 2020	Evans, D.	2020	What price public health? Funding the local public health system in England post-2013		Critical Public Health	England	to explore and make sense of the discourses of local public health funding as played out in an ongoing debate between the central British government (responsible for health spending in England) and its parliamentary and professional critics. The specific objective is to test and develop a ‘middle-range’ theory to explain the mismatch between policy rhetoric and funding decisions	Qualitative	Policy analysis	government white papers (policy documents setting out proposals for future legislation), ministerial statements and its responses to criticisms, Documents pertaining to the funding of local authority public health, AND the websites of the main independent UK health policy institutions, the Kings Fund and the Health Foundation AND main UK public health professional bodies, the Faculty of Public He…	2010-2019	policy rhetoric and funding decisions	Chapmans Systems Thinking		#431
Exworthy 2021	Exworthy, M.; Lafond, S.	2021	New development: Commercialization of the English National Health Service: a necessity in times of financial austerity?		Public Money & Management	England	To examine income received by National Health Service (NHS) providers from non-NHS sources to determine Which NHS trusts are exploiting the opportunities of the 2012 Act to increase their non-NHS income	Quantitative	Secondary data analysis	annual accounts of NHS trusts	2013–2014 and 2015–2016	income sources		Yes	#429
Fana 2021	Fana, T.; Goudge, J.	2021	Austerity, resilience and the management of actors in public hospitals: a qualitative study from South Africa		BMJ Global Health	South Africa	to examine the strategies used by management in response to austerity in the three public hospitals and their effect on organisational functioning	Qualitative	Case study with interviews and focus groups	interviews (n=47) with managers, shop stewards and staff, as well as focus group discussions (n=12; 4 in each hospital) with staff (n=84)	2019	strategic response to austerity and organisational impact			#428
Fanourgiakis 2014	Fanourgiakis, J.; Kanoupakis, E.	2014	Greek's health, waiting for the 'deus ex machina'		Expert Review of Pharmacoeconomics & Outcomes Research									Aligned with	#427
Ferrelli 2017	Ferrelli, R. M.; De Santis, M.; Egle Gentile, A.; Taruscio, D.	2017	Health systems sustainability and rare diseases											Aligned with	#418
Fierlbeck 2014	Fierlbeck, K.	2014	The changing contours of experimental governance in European health care		Social Science and Medicine									Yes	#417
FigueiredoAugusto 2015	Figueiredo Augusto, G.; Oliveira Martins, M.; Abrantes, A.	2015	The paradox of austerity in access to primary health care: Evidence from Portugal's National Health Service		Tropical Medicine and International Health										#416
Flynn 2019	Flynn, S.	2019	Life stories of the economic recession: Biographical narrative interpretative method (BNIM) and the lived experience of disability in times of austerity		Scandinavian Journal of Disability Research										#414
Foldes 2016	Foldes, M. E.	2016	Health policy and health systems: a growing relevance for the EU in the context of the economic crisis		Journal of European Integration	EU member states	To analyse the effects of the economic crisis on health policy and health systems. In particular, it focused on the extension of EU economic and fiscal surveillance mechanisms to health system budgets and reforms of member states	Qualitative	Policy Analysis and Interviews	Literature; EU policy documents, economic adjustment program documents for Greece, Portugal and Ireland, AND expert interviews with representatives of the European Commission, WHO Europe and stakeholders working at EU and national levels	2008-2015	Health policy changes; impact of crisis induced policy changes			#413
Forster 2019	Forster, T.; Kentikelenis, A. E.	2019	Austerity and health in Europe: disentangling the causal links		European journal of public health		To develop a better understanding of the links between austerity and health		Theory building					Yes	#411
Fountoulakis 2012	Fountoulakis, Konstantinos N; Grammatikopoulos, Ilias A; Koupidis, Sotirios A; Siamouli, Melina; Theodorakis, Pavlos N	2012	Health and the financial crisis in Greece		The Lancet									Aligned with	#1079
Fraeyman 2015	Fraeyman, J.; Symons, L.; De Loof, H.; De Meyer, G. R. Y.; Remmen, R.; Beutels, P.; Van Hal, G.	2015	Medicine price awareness in chronic patients in Belgium		Health Policy									Yes	#409
Friedman 2009	Friedman, Jed; Schady, Norbert	2009	How many more infants are likely to die in Africa as a result of the global financial crisis?			sub-Saharan Africa	we assess the likely impact of the current financial crisis on infant mortality in Africa	Quantitative	Secondary data analysis	Demographic and Health Surveys	2009	infant mortality			#407
FrisinaDoetter 2011	Frisina Doetter, L.; Gotze, R.	2011	Health Care Policy for Better or for Worse? Examining NHS Reforms During Times of Economic Crisis versus Relative Stability		Social Policy & Administration										#403
Galbany-EstraguÃ©s 2016	Galbany-EstraguÃ©s, P.; Nelson, S.	2016	Migration of Spanish nurses 2009-2014. Underemployment and surplus production of Spanish nurses and mobility among Spanish registered nurses: A case study		International journal of nursing studies	Spain	to examine the health and workforce policy trends in Spain between 2009 and 2014 and to analyze their correlation with the migration of nurses	Quantitative	Secondary data analysis - Single embedded case study	Health Statistics, Organization for Economic Cooperation and Development (1996 to 2013); Ministry of Education, Culture and Sports (2006 to 2013); Ministry of Employment and Social Security (2009 to 2014); Ministry of Health, Social Services and Equality (1997 to 2014); and National Institute of Statistics (1976 to 2014)	2009-2014	Nurses mobility, employment and education trends			#398
GarcÃ­aRada 2013	GarcÃ­a Rada, A.	2013	Child poverty and malnutrition rise in Spain as austerity measures bite		BMJ (Clinical research ed.)									Aligned with	#395
Gea-Sanchez 2021	Gea-Sanchez, M.; Briones-Vozmediano, E.; Legido-Quigley, H.; Muntaner, C.; Rocaspana, M.; Blanco-Blanco, J.	2021	The resistance of nurses to austerity measures in the health sector during the financial crisis in Spain		Gaceta Sanitaria										#389
GenÃ©-Badia 2012	GenÃ©-Badia, Joan; Gallo, Pedro; HernÃ¡ndez-Quevedo, Cristina; GarcÃ­a-Armesto, Sandra	2012	Spanish health care cuts: penny wise and pound foolish?		Health Policy									Aligned with	#1078
Ghodsee 2019	Ghodsee, K. R.	2019	Gendered impacts of privatisation and austerity in eastern Europe		The Lancet										#387
Gil 2020	Gil, M. A.; Garcia, J. M. B.	2020	Neoliberal economic and policy crisis in the Spanish National Healthcare System		Cadernos Gestao Publica E Cidadania										#386
Gili 2013	Gili, Margalida; Roca, Miquel; Basu, Sanjay; McKee, Martin; Stuckler, David	2013	The mental health risks of economic crisis in Spain: evidence from primary care centres, 2006 and 2010		The European Journal of Public Health	Spain	the associations of the recession on the frequency of mood, anxiety, somatoform, alcohol-related and eating disorders among those visiting Spanish primary care settings	Quantitative	Secondary data analysis	patient data (7940 patients in 2006–07 and 5876 in 2010–11)	2006-2007 and 2010-2011	frequency of mental disorder			#1077
Giovanella 2014	Giovanella, L.; Stegmuller, K.	2014	The financial crisis and health care systems in Europe: universal care under threat? Trends in health sector reforms in Germany, the United Kingdom, and Spain		Cadernos de saude publica	Germany, UK and Spain	to analyze trends in the contemporary health system reforms in a context of heavy financial pressures stemming from the economic crisis (2008-date) in Europe_x0002_an countries with universal health systems (Bis_x0002_marckian and Beveridgean models) and to dis_x0002_cuss their immediate and potential consequences for universal coverage	Qualitative	comparative policy analysis	document analysis of reforms and leg_x0002_islative bills (2008-2012), secondary data from the Organization for Economic Cooperation and Development (OECD) Health Data, and statistics from the European Union and individual coun_x0002_tries’ information system		state intervention in financing, regulation, orga_x0002_nization, and services delivery			#384
Giovanella 2016	Giovanella, L.	2016	"Austerity" in the English National Health Service: fragmentation and commodification - examples not to follow		Cadernos de saude publica									Aligned with	#385
Glasper 2011	Glasper, A.	2011	Improving the NHS in a climate of austerity		British Journal of Nursing	UK	to discuss the threats to post-qualifying education for nurses	Quantitative	Survey	14000 trainee nurses	2015	threats to nursing education		Aligned with	#382
Glasper 2015	Glasper, A.	2015	Is essential learning being compromised by austerity?		British journal of nursing (Mark Allen Publishing)	UK			Based on findings of survey					Yes	#380
Gleeson 2021	Gleeson, L. L.; Oâ€™Brien, G. L.; Oâ€™Mahony, D.; Byrne, S.	2021	Thirst for change in a challenging environment: healthcare providersâ€™ perceptions of safety culture in a large Irish teaching hospital		Irish Journal of Medical Science	Ireland	to investigate healthcare workers’ perceptions of the safety culture in a large Irish teaching hospital in a climate of national under-resourcing of healthcar	Qualitative	Semi-structured interviews	17 interviews with patients	2019	safety culture in teaching hospital			#378
Godlee 2013	Godlee, F.	2013	Austerity, suicide, and screening		BMJ (Online)			Editors choice						Aligned with	#377
Gogishvili 2021	Gogishvili, M.; FlÃ³rez, K. R.; Costa, S. A.; Huang, T. T. K.	2021	A qualitative study on mixed experiences of discrimination and healthcare access among HIV-positive immigrants in Spain		BMC public health	Spain	to explore: 1) the mix of experiences encountered by HIV-positive immigrants in Spain while accessing health Gogishvili et al. BMC Public Health (2021) 21:385 Page 2 of 15care after the enactment of 2012 RDL and RD, and 2) any distress or discrimination experienced by partici_x0002_pants as HIV-positive immigrants	Qualitative	Interviews	12 interviews with HIV-positive immigrants	2019	barriers to care, positive and negatice experience accessing care			#375
Golinelli 2017	Golinelli, D.; Toscano, F.; Bucci, A.; Lenzi, J.; Fantini, M. P.; Nante, N.; Messina, G.	2017	Health Expenditure and All-Cause Mortality in the 'Galaxy' of Italian Regional Healthcare Systems: A 15-Year Panel Data Analysis	Yes, Golinelli 2018	Applied Health Economics and Health Policy	Italy	to examine whether and how per capita public healthcare expenditure (PHE) in the Italian regions was related to the all-cause mortality rate (MR) between 1999 and 2013	Quantitative	a pooled cross-sectional time series study	Italian Institute of Statistics	1999-2013	health expenditure and mortality			#370
Golinelli 2018	Golinelli, D.; Bucci, A.; Toscano, F.; Filicori, F.; Fantini, M. P.	2018	Real and predicted mortality under health spending constraints in Italy: a time trend analysis through artificial neural networks	Yes, Golinelli 2017	BMC health services research	Italy	to analyze the trend of mortality and health spending in Italy and to investigate their correlation in consideration of the funding constraints experienced by the Italian national health system	Quantitative	Secondary data analysis	Italian Institute of Statistics	1995-2014	health expenditure and mortality			#371
Gomez 2016	Gomez, K.; Boyce, K.; Hunt, P.; Micic, T.	2016	Inequalities in health: The era of austerity impacts on breast cancer patients in southeast Wales		European Journal of Cancer										#369
Goranitis 2014	Goranitis, I.; Siskou, O.; Liaropoulos, L.	2014	Health policy making under information constraints: An evaluation of the policy responses to the economic crisis in Greece		Health Policy	Greece	to evaluate the health policy responses to the economic crisis in Greece.	Mixed methods	Secondary data policy analysis	t literature and evidence from the newly implemented OECD System of Health Accounts	2009-2012	policy responses to economic crisis			#368
Grant 2012	Grant, L.; Appleby, J.; Griffin, N.; Adam, A.; Gishen, P.	2012	Facing the future: The effects of the impending financial drought on NHS finances and how UK radiology services can contribute to expected efficiency savings		British Journal of Radiology									Aligned with	#364
GreekMinistryof 2014	Greek Ministry of, Finance	2014	Structural Reforms in Greece 2010-2013		Economic and Financial Review										#360
Green 2017	Green, M. A.; Dorling, D.; Minton, J.; Pickett, K. E.	2017	Could the rise in mortality rates since 2015 be explained by changes in the number of delayed discharges of NHS patients?		Journal of epidemiology and community health	England	examine whether increases in the number of individuals who are delayed being discharged from hospital are associated with changes in the number of deaths	Quantitative	Secondary data analysis	Office for National Statistics	2010-2016	mortality rates AND delayed transfer of care			#358
Greer 2014	Greer, S. L.	2014	The three faces of European Union health policy: Policy, markets, and austerity		Policy and Society									Yes	#354
Greer 2016	Greer, S. L.; Jarman, H.; Baeten, R.	2016	The New Political Economy of Health Care in the European Union: The Impact of Fiscal Governance		International journal of health services : planning, administration, evaluation									Yes	#350
Grigoriadou 2013	Grigoriadou, A.	2013	The impact of financial crisis on mental health of adolescents in contemporary Greece		European Child and Adolescent Psychiatry										#348
Grima 2018	Grima, S.; Spiteri, J. V.; Jakovljevic, M.; Camilleri, C.; Buttigieg, S. C.	2018	High Out-of-Pocket Health Spending in Countries With a Mediterranean Connection		Frontiers in Public Health	Cyprus, Greece, Italy, Malta, Portugal, Spain	Analyse and compare out-of-pocket health spending in countries with a European Mediterranean connection	Quantitative	Secondary data analysis	WHO’s Global Health Expenditure Database	1995-2014	health expenditure/GDP, OOPP,			#347
Groenewegen 2015	Groenewegen, P. P.	2015	Health Care Systems in Europe under Austerity		International Journal of Social Welfare										#346
Gunnlaugsson 2016	Gunnlaugsson, G.	2016	Child health in Iceland before and after the economic collapse in 2008		Archives of Disease in Childhood	Iceland	to address the impact of the economic crisis in Iceland on the health and well-being of children and families	Quantitative	Secondary data analysis	several national databases that monitor healthcare delivery and outcome, and nationwide survey data on child and adolescent health and well-being	2007-2014	health, social care, welfare educational outcomes			#343
Gustafsdottir 2017	Gustafsdottir, S. S.; Fenger, K.; Halldorsdottir, S.; Bjarnason, T.	2017	Social justice, access and quality of healthcare in an age of austerity: users' perspective from rural Iceland		International Journal of Circumpolar Health	Iceland	to examine healthcare services in Fjallabyggð, in rural northern Iceland, from users’ perspective and evaluate social justice, access and quality of healthcare in an age of austerity	Mixed methods	Questionnaires and interviews	2 Questionnaires (n=732 & 415) and 10 interviewws with healthcare users	2009-2014	social justice, access and quality of healthcare			#340
Hafner 2013	Hafner, T.; Shiffman, J.	2013	The emergence of global attention to health systems strengthening		Health Policy and Planning										#338
Hale 2012	Hale, J.; Phillips, C. J.; Jewell, T.	2012	Making the economic case for prevention - a view from Wales		BMC public health										#336
Hall 2016	Hall, J.; Sammons, P.; Sylva, K.; Evangelou, M.; Eisenstadt, N.; Smith, T.; Smith, G.	2016	Disadvantaged families are at greatest risk from austerity cuts to children's centres		BMJ (Online)										#335
Hamidi 2015	Hamidi, S.; Shaban, S.; Mahate, A. A.; Younis, M. Z.	2015	Health insurance reform and the development of health insurance plans: The case of the Emirate of Abu Dhabi, UAE		Journal of Health Care Finance										#334
Hanefeld 2018	Hanefeld, J.; Mayhew, S.; Legido-Quigley, H.; Martineau, F.; Karanikolos, M.; Blanchet, K.; Liverani, M.; Mokuwa, E. Y.; McKay, G.; Balabanova, D.	2018	Towards an understanding of resilience: responding to health systems shocks		Health Policy and Planning									Aligned with (ST may want to read)	#333
Helderman 2015	Helderman, J. K.	2015	The crisis as catalyst for reframing health care policies in the European Union		Health Economics, Policy and Law									Yes	#323
Hellowell 2019	Hellowell, M.; Stafford, A.; Stapleton, P.	2019	Austerity and Hospitals in Deficit: Is PPP Termination the Answer?		Abacus-a Journal of Accounting Finance and Business Studies										#321
Hensher 2020	Hensher, M.; Tisdell, J.; Canny, B.; Zimitat, C.	2020	Health care and the future of economic growth: Exploring alternative perspectives		Health Economics, Policy and Law										#318
Heras-Mosteiro 2016	Heras-Mosteiro, J.; Otero-GarcÃ­a, L.; Sanz-Barbero, B.; Aranaz-AndrÃ©s, J. M.	2016	Perceptions of primary care physicians in Madrid on the austerity measures in the health care system		Gaceta Sanitaria										#317
Heras-Mosteiro 2016	Heras-Mosteiro, J.; Sanz-Barbero, B.; Otero-Garcia, L.	2016	Health Care Austerity Measures in Times of Crisis: The Perspectives of Primary Health Care Physicians in Madrid, Spain		International journal of health services : planning, administration, evaluation	Spain	to explore how primary health care physicians working in Madrid experienced austerity measures	Qualitative	interviews	12 interviews with primary health care physicians	2013-2014	healthcare professionals experience of austerity			#316
Herron 2018	Herron, J. B. T.; French, R.; Gilliam, A. D.	2018	Extended operating times are more efficient, save money and maintain a high staff and patient satisfaction		Journal of perioperative practice	England	To assess the impact of extended operating times	Mixed methods	Questionnaires including outcome measures and qualitative data	??	??	Outcome measures included: the number of cases completed, late starts, early finishes, cancelled operations, theatre overruns, preoperative assessment and 18-week targets			#315
Hollingworth 2015	Hollingworth, W.; Rooshenas, L.; Busby, J.; Hine, C. E.; Badrinath, P.; Whiting, P. F.; Moore, T. H. M.; Owen-Smith, A.; Sterne, J. A. C.; Jones, H. E.; Beynon, C.; Donovan, J. L.	2015	Using clinical practice variations as a method for commissioners and clinicians to identify and prioritise opportunities for disinvestment in health care: a cross-sectional study, systematic reviews and qualitative study		NIHR Journals Library. Health Services and Delivery Research	UK	To determine decision making for disinvestment in procedures AND to explore obstacles and solutions to local commissioners achieving disinvestment, and patient and clinician perspectives on regulating access to procedures	Mixed methods	Secondary data analsysis, systematic reviews and observational and interviews	Primary care trust data, international literature, AND 16 interviews with commissioners, providers, lay members and clinicians AND 5 commissioning advisory group meetings	2007-2013	Various relating to disinvestment and commissioning decision making			#306
Horridge 2019	Horridge, K. A.; Dew, R.; Chatelin, A.; Seal, A.; Macias, L. M.; Cioni, G.; Kachmar, O.; Wilkes, S.	2019	Austerity and families with disabled children: a European survey		Developmental Medicine and Child Neurology	23 European countries	To describe the impact austerity measures have had on families with disabled children across Europe and on professionals providing services for them	Quantitative	Surveys	Famileis (n=731) and professionals (n=959)	2016	FOR COORDINATORS: cost and access to health services, education, social care, and welfare support for disabled children and young people AND FOR FAMILIES / PROFESSIONALS direct and indirect experiences of austerity cuts, access to services and support, and reflections on how well needs had been met over time			#999
Horton 2009	Horton, R.	2009	The global financial crisis: an acute threat to health		The Lancet										#998
Hull 2013	Hull, A.	2013	The global challenge of non-communicable diseases in an age of austerity: why physicians should contribute to the global policy discussion		Maryland medicine : MM : a publication of MEDCHI, the Maryland State Medical Society										#301
Humphries 2017	Humphries, N.; Crowe, S.; McDermott, C.; McAleese, S.; Brugha, R.	2017	The consequences of Ireland's culture of medical migration		Human resources for health	Ireland	to initiate debate in Ireland and other high-income countries about the clash between the professional cul_x0002_ture of migration and the policy objective of medical workforce self-sufficiency	Mixed methods	Interviews and secondary data analysis	50 interviews with medical doctors and survey data from 1,636 trainee doctors	2014 (survey) and March and July 2015	Health professional migration			#298
Humphries 2019	Humphries, N.; McDermott, A. M.; Conway, E.; Byrne, J. P.; Prihodova, L.; Costello, R.; Matthews, A.	2019	'Everything was just getting worse and worse': deteriorating job quality as a driver of doctor emigration from Ireland		Human resources for health	Ireland	considers how deteriorating job quality and the normalisation of extreme working is driving Irish trained hospital doctors to exit [16] the Irish health system via emigration [9] and is also deter_x0002_ring their return to work in the Irish health sy	Qualitative	Interviews	40 Irish emigrant doctors	2018	Perceptions of emigrant irish doctors			#297
Hunter 2010	Hunter, D. J.	2010	Meeting the public health challenge in the age of austerity		Journal of Public Health										#296
Hyde 2017	Hyde, R.	2017	An advanced nurse practitioner service for neonates, children and young people		Nursing children and young people									Aligned with	#294
Iacobucci 2014	Iacobucci, G.	2014	BMA annual meeting: Children are being systematically failed through austerity measures, conference is told		BMJ (Clinical research ed.)										#293
Ifanti 2013	Ifanti, A. A.; Argyriou, A. A.; Kalofonou, F. H.; Kalofonos, H. P.	2013	Financial crisis and austerity measures in Greece: Their impact on health promotion policies and public health care		Health Policy									Aligned with	#292
Imamura 2009	Imamura, S.	2009	Japan's healthcare system to protect the public from the global financial crisis		Japan Medical Association Journal									Aligned with	#291
Janssen 2016	Janssen, D.; Jongen, W.; SchrÃ¶der-BÃ¤ck, P.	2016	Exploring the impact of austerity-driven policy reforms on the quality of the long-term care provision for older people in Belgium and the Netherlands		Journal of aging studies	Belgium and Netherlands	to explore the contemporary quality of the long-term care provision in the Netherlands and the Belgian region of Flanders, a country and a region where recently substantial long-term care reforms were implemented as a response to the economic crisis and the anticipated demographic changes	Qualitative	Case study with Interviews	Expert interviews (n=9)	?	quality of long term care provision for older people			#279
Jarman 2010	Jarman, H.; Greer, S. L.	2010	In the Eye of the Storm: Civil Servants and Managers in the UK Department of Health		Social Policy & Administration										#278
Jenkins 2021	Jenkins, R. H.; Aliabadi, S.; Vamos, E. P.; Taylor-Robinson, D.; Wickham, S.; Millett, C.; Laverty, A. A.	2021	The relationship between austerity and food insecurity in the UK: A systematic review		EClinicalMedicine										#274
Jesus 2019	Jesus, T. S.; Kondilis, E.; Filippon, J.; Russo, G.	2019	Impact of economic recessions on healthcare workers and their crises' responses: Study protocol for a systematic review of the qualitative and quantitative evidence for the development of an evidence-based conceptual framework		BMJ Open									Aligned with	#272
Johnston 2019	Johnston, B. M.; Burke, S.; Barry, S.; Normand, C.; Fhalluin, M. N.; Thomas, S.	2019	Private health expenditure in Ireland: Assessing the affordability of private financing of health care		Health Policy	Ireland	to investigate the affordability of private health expenditure among Irish households and the services contributing towards financial hardship	Quantitative	Secondary data analysis	The Irish Household Budget Survey	2009-2010 and 2015-2016	household consumption, private health expenditure, poverty and capacity to pay			#269
Jones 2014	Jones, J.; Carroll, A.	2014	Hospital admission avoidance through the introduction of a virtual ward		British journal of community nursing	UK	to describe how the virtual ward model was implemented and the impact of preventing unplanned emergency admissions to hospitals					impact on ED admissions, patient perspective, challenges and successes		Aligned with	#267
Konig 2018	Konig, D.; Fellinger, M.; Pruckner, N.; Hinterbuchinger, B.; Dorffner, G.; Gleiss, A.; Vyssoki, S.; Vyssoki, B.	2018	Availability and use of mental health services in European countries: Influence on national suicide rates		Journal of Affective Disorders	10 European countries	examine changes in availability and use of mental health services between 2000 and 2013 and to in_x0002_vestigate the effect of these factors on the c	Quantitative	Secondary data analysis	Eurostat	2000-2013	GDP, unemployment, suicide mortality rate, metrics of health service utilisation			#205
Kaitelidou 2012	Kaitelidou, Daphne; Kouli, Eugenia	2012	Greece: the health system in a time of crisis		Eurohealth				Based on Questionnaire	health, access to healthcare and recession questionnaire	??			Aligned with	#1075
Kakouli 2013	Kakouli, T.; Co, Signatories	2013	"Troika" mandated austerity and the emerging healthcare crisis in Greece: an open letter to the Greek government		BMJ (Clinical research ed.)									Aligned with	#264
Kamekis 2020	Kamekis, A.; Symvoulakis, E.; Papadakis, N.; Zoras, O.; Lionis, C.	2020	Over-the-counter medicines, economic conditions, and citizens most in need in Greece: Is it a challenge for primary care research?		Currents in Pharmacy Teaching and Learning										#262
Kana 2017	Kana, M. A.; Correia, S.; Peleteiro, B.; Severo, M.; Barros, H.	2017	Impact of the global financial crisis on low birth weight in Portugal: a time-trend analysis		BMJ Global Health	Portugal	to examine time trends in low birth weights during the past two decades in Portugal, researching the impact of the 2007–2008 global financial crisis and taking into consideration individual and con_x0002_textual changes	Quantitative	Secondary data analysis	Statistics Portugal— Instituto Nacional de Estatística	1995-2014	Low birth rates			#261
Karamitrou 2014	Karamitrou, Maria; Markou, Angelos	2014	Econometric Modeling for Public Health Expenditure: The Case of Greece		International Journal of Economics and Research										#259
Karanikolos 2013	Karanikolos, M.; Mladovsky, P.; Cylus, J.; Thomson, S.; Basu, S.; Stuckler, D.; MacKenbach, J. P.; McKee, M.	2013	Financial crisis, austerity, and health in Europe		The Lancet									Aligned with (worth a reread)	#255
Karanikolos 2016	Karanikolos, M.; Kentikelenis, A.	2016	Health inequalities after austerity in Greece		International Journal for Equity in Health									Aligned with	#257
Karanikolos 2016	Karanikolos, M.; Gordeev, V. S.; Mackenbach, J. P.; McKee, M.	2016	Access to care in the Baltic States: did crisis have an impact?		European journal of public health	Estonia, Latvia and Lithuania	analyze the impact of the economic crisis and post-crisis austerity measures on health systems and access to medical services in the three countries	Quantitative	Secondary data analysis	EU-SILC data	2009-2012	Unmet medical/dental need (examination or treatment)/access to care			#258
Karanikolos 2018	Karanikolos, M.; Mackenbach, J. P.; Nolte, E.; Stuckler, D.; McKee, M.	2018	Amenable mortality in the EU-has the crisis changed its course?		European journal of public health	28 EU countries	to analyse amenable mortality trends from 2000 onwards in the countries of the EU in order to understand the possible impacts of the global financial crisis by means of Joinpoint regression analysis	Quantitative	Secondary data analysis	WHO	2000-2015	Amenable mortality and other mortality			#256
Karavokyros 2019	Karavokyros, I. G.; Kirkilessis, G. I.; Schizas, D.; Chelidonis, G.; Pikoulis, E.; Griniatsos, J.	2019	Emergency inguinal hernioplasties in a tertiary public Hospital in Athens Greece, during the economic crisis		BMC surgery	Greece	to investigate changes in how the public respond to common health condition pre and post recession	Quantitative	Secondary data analysis	Surgical data from public general hospital in Athens	2005-2009 AND 2012-2016	surgical technique, signs of ischemia of the herniated organ, con_x0002_comitant intestinal resections, length of hospital stay (LOHS) and cost of treatment per patient			#254
Karidis 2011	Karidis, N. P.; Dimitroulis, D.; Kouraklis, G.	2011	Global Financial Crisis and Surgical Practice: The Greek Paradigm		World journal of surgery									Yes	#252
Kastanioti 2013	Kastanioti, Catherine; Kontodimopoulos, Nick; Stasinopoulos, Dionysis; Kapetaneas, Nikolaos; Polyzos, Nikolaos	2013	Public procurement of health technologies in Greece in an era of economic crisis		Health Policy	Greece	(i) to provide a brief overview of the current economic crisis in Greece and how this has been affecting the health_x0002_care sector and public procurement of medical devices and pharmaceuticals in particular and (ii) to present current procurement practices and policies set forth by the State Committee, particularly regarding reference price setting and centralized tenders, as well as the first…							Aligned with	#1074
Katsi 2014	Katsi, V. K.; Vrachatis, D. A.; Politi, A.; Papageorgiou, M.; Koumoulidis, A.; Vlasseros, I.; Vavuranakis, M.; Tousoulis, D.; Stefanadis, C.; Kallikazaros, I.; Souliotis, K.	2014	Cardiac echo-lab productivity in times of economic austerity		Springerplus										#250
Kazanis 2013	Kazanis, I.	2013	Reforming the Greek health system: A role for non-medical, clinical bioscientists		Health Policy										#248
Keast 2015	Keast, K.	2015	AUSTRALIA'S HEALTH CUTS. PAYING THE PRICE FOR AUSTERITY MEASURES		Australian nursing & midwifery journal									Aligned with	#247
Keegan 2013	Keegan, C.; Thomas, S.; Normand, C.; Portela, C.	2013	Measuring recession severity and its impact on healthcare expenditure		International Journal of Health Care Finance & Economics	27 EU countries	to identify the initial relationships between the eco_x0002_nomic crisis and changes in public and private health expend	Quantitative	Secondary data analysis	Eurostat, WHO, National Health Accounts	2007-2009	recession severity AND private and public health expenditures			#246
Kelsall 2015	Kelsall, D.; Hennings, C.	2015	Austerity and fiscal prudence are health issues		CMAJ										#243
Kenneally 2012	Kenneally, M.; Walshe, V.	2012	Pharmaceutical cost-containment policies and sustainability: Recent Irish experience		Value in Health	Ireland	to review and assess the main pharmaceu_x0002_tical cost-containment policies used in Ireland in recent years, and to highlight how a policy that improved fiscal sustainability but worsened economic sustainability could have improved both if an option-based approach was implemented	Mixed methods	Policy analysis?	2007-2010	2011	ex-factory price of drugs, pharmacy dispensing fees and community drug scheme coverage, patient copayments			#240
Kentikelenis 2012	Kentikelenis, A.; Papanicolas, I.	2012	Economic crisis, austerity and the Greek public health system		European journal of public health									Aligned with	#236
Kentikelenis 2014	Kentikelenis, A.; Karanikolos, M.; Reeves, A.; McKee, M.; Stuckler, D.	2014	Greece's health crisis: From austerity to denialism		The Lancet	Greece	review the background to the crisis, assess how austerity measures have aff ected the health of the Greek population and their access to public health services, and examine the political response to the mounting evidence of a Greek public health tragedy	Mixed methods	Policy analysis and secondary data analysis	European Union Statistics on Income and Living Conditions data	2007-2011	Access to health services			#239
Kentikelenis 2014	Kentikelenis, A.; Karanikolos, M.; Reeves, A.; McKee, M.; Stuckler, D.	2014	Austerity and health in Greece - Authors' reply		The Lancet										#238
Kentikelenis 2015	Kentikelenis, A.; Karanikolos, M.; Williams, G.; Mladovsky, P.; King, L.; Pharris, A.; Suk, J. E.; Hatzakis, A.; McKee, M.; Noori, T.; Stuckler, D.	2015	How do economic crises affect migrants' risk of infectious disease? A systematic-narrative review		European journal of public health										#237
Kentikelenis 2015	Kentikelenis, Alexander	2015	Bailouts, austerity and the erosion of health coverage in Southern Europe and Ireland		The European Journal of Public Health			Commentary						Aligned with	#1073
Kentikelenis 2017	Kentikelenis, A. E.	2017	Structural adjustment and health: A conceptual framework and evidence on pathways		Social Science & Medicine									Aligned with (worth a reread)	#235
Keramidou 2018	Keramidou, I.; Triantafyllopoulos, L.	2018	The impact of the financial crisis and austerity policies on the service quality of public hospitals in Greece		Health Policy	Greece	to assess perceived hospital care quality one year or more after their discharge from hospital	Quantitative	Questionnaire	1872 patients	2015-2016	perceived quality of care in hospital			#232
Kerasidou 2016	Kerasidou, A.; Kingori, P.; Legido-Quigley, H.	2016	"you have to keep fighting": Maintaining healthcare services and professionalism on the frontline of austerity in Greece		International Journal for Equity in Health	Greece	analyse how austerity measures are affecting healthcare professionals’ ability to cope, and explores how their idea of professionalism has been challenged and revised in the face of austerity	Qualitative	Interviews	22 interviews with nurses, doctors and pharmacists	2014	health professionals’ ability to cope, and explores how professionalism has been challenged and revised in the face of austerity			#228
Kerasidou 2019	Kerasidou, A.	2019	Empathy and Efficiency in Healthcare at Times of Austerity	Yes	Health care analysis : HCA : journal of health philosophy and policy	England	to explore the effects of austerity policies on the everyday experiences of doctors and nurses working in Emergency Departments	Qualitative	Interviews	interviews with 9 doctors and 7 nurses	2017	experiences of A&E staff			#231
Kerasidou 2019	Kerasidou, A.; Cribb, A.	2019	Austerity, Health and Ethics	Yes	Health care analysis : HCA : journal of health philosophy and policy										#230
Kerasidou 2019	Kerasidou, A.; Kingori, P.	2019	Austerity measures and the transforming role of A&E professionals in a weakening welfare system		PLoS ONE	England	to explore the perspectives of healthcare professionals tasked with providing public services, with an emphasis on how budgetary constraints shape their sense of purpose, daily decision-making and practice	Qualitative	Interviews	interviews with 9 doctors and 7 nurses	2017	the perceptions of austerity as shaping the func_x0002_tioning of A&E departments, of healthcare professions and of professionals themselv		Aligned with	#229
Ketilsdottir 2019	Ketilsdottir, A.; Ingadottir, B.; Jaarsma, T.	2019	Self-reported health and quality of life outcomes of heart failure patients in the aftermath of a national economic crisis: a cross-sectional study		ESC Heart Failure	Iceland	describe characteristics, health status, and socio-economic status of outpatient heart failure (HF) patients several years after a national economic crisis and to assess whether socio-economic factors were associated with patient-reported outcome measures (PROMs)	Quantitative	Questionnaires and secondary data analysis	124 questionnaires and from electronic patient records	2014	self-care (the 12-item European Heart Failure Self-Care Behaviour scale), HF-related knowledge (Dutch Heart Failure Knowl_x0002_edge Scale), symptoms (Edmonton Symptom Assessment System), sense of security (Sense of Security in Care—‘Patients’ eval_x0002_uation’), health status (EQ-5D visual analogue scale), health-related quality of life (HRQoL) (Kansas City Cardiomyopathy Questionnaire), and an…			#227
Kiernan 2016	Kiernan, F.; Rahman, F.	2016	Response to: "Indicators of health system coverage and activity in Ireland during the economic crisis 2008-2014-From 'more with less' to 'less with less"'		Health Policy										#222
Kingston 2020	Kingston, M. A.; Greenwood, S.	2020	Therapeutic relationships: Making space to practice in chaotic institutional environments		Journal of psychiatric and mental health nursing										#221
Kirigia 2011	Kirigia, J. M.; Nganda, B. M.; Mwikisa, C. N.; Cardoso, B.	2011	Effects of global financial crisis on funding for health development in nineteen countries of the WHO African Region		BMC International Health and Human Rights	19 countries of the WHO African region	to monitor the effects of global financial crisis on funding for health development; and to discuss the way forward.	Quantitative	Questionnaire	19 responses from directors of policy and planning in ministries of health	2009	budget cuts, price of medicinces, unemployment rates, policy measures taken,			#218
Kondilis 2013	Kondilis, E.; Giannakopoulos, S.; Gavana, M.; Ierodiakonou, I.; Waitzkin, H.; Benos, A.	2013	Economic crisis, restrictive policies, and the population's health and health care: the Greek case		American journal of public health	Greece	to clarify s the impact of restrictive policies during economic crisis and illustrates the implications for public health in other countries	Quantitative	Secondary data analysis	Hellenic Statistical Authority	1998-2012	Unemployment, GDP, Suicide, household health expenditure, utilisation of health services			#206
Konstantopoulos 2014	Konstantopoulos, K.	2014	Austerity and health in Greece [2]		The Lancet										#204
Kontaxakis 2013	Kontaxakis, V.; Papaslanis, T.; Havaki-Kontaxaki, B.; Tsouvelas, G.; Giotakos, O.; Papadimitriou, G. N.	2013	Suicide in Greece: 2001-2011		Psychiatrike = Psychiatriki	Greece	examine the changes of suicide rates in Greece during the last decade (2001–2011) with particular consideration in the recent period of economic crisis (2008–2011	Quantitative	Secondary data analysis	Hellenic Statistical Authority (ELSTAT)	2001-2011	Yearly and mean total, age and sex-SSR were calculated in five years age groups			#203
Koukia 2013	Koukia, Evmorfia; Mangoulia, Polyxeni; Gonis, Nikolaos; Katostaras, Theofanis	2013	Violence against health care staff by patientâ€™s visitor in general hospital in Greece: Possible causes and economic crisis		Open Journal of Nursing	Greece	1) Examine the types of violence experienced by physicians and nurses in various departments by patients’ visitors; 2) Identify the possible causes; 3) Determine the association of economic crisis and violent episodes	Mixed methods	Questionnaire	250 health care staff—physicians, nurses, nurses’ assistants	2011	Workplace violence from patients and association with economic crisis			#1072
Kousoulis 2013	Kousoulis, Antonis A; Angelopoulou, Konstantina-Eleni; Lionis, Christos	2013	Exploring health care reform in a changing Europe: lessons from Greece		The European journal of general practice				SWOT analysis					Aligned with	#1071
Kowalchuk 2018	Kowalchuk, L.	2018	Nurses' Labor Conditions, Gender, and the Value of Care Work in Post-Neoliberal El Salvador		Critical Sociology										#201
Kravtchenko 2014	Kravtchenko, O. V.	2014	Short report of a EURIPA survey on economics, austerity measures and health care (Hot Topic 5). EURIPA: the European Rural and Isolated Practitioners Association		The European journal of general practice									Aligned with	#199
Kyriakidou 2018	Kyriakidou, N.; Triliva, S.	2018	The "constant tug-of-war" in mental health care in Greece		Mental Health Review Journal	Greece	to develop understandings of how the constant change and the persistent and deepening crisis have impacted mental health professionals’ work lives	Qualitative	Interviews	21 mental health professionals	Approx 2016	Helath professionals experience of recession, impact			#194
Kyriopoulos 2014	Kyriopoulos, I. I.; Zavras, D.; Skroumpelos, A.; Mylona, K.; Athanasakis, K.; Kyriopoulos, J.	2014	Barriers in access to healthcare services for chronic patients in times of austerity: an empirical approach in Greece		International Journal for Equity in Health	Greece	To investigate the magnitude of barriers in access to health services for chronic patients and the socioeconomic and demographic characteristics that affect them	Mixed methods	Telephone questionnaire	1594 chronic patients suffering from Alzheimer, hypertension, diabetes and chronic obstructive pulmonary disease (COPD)	2013	self-rated health, geographic and economic barriers to accessing care			#192
Kyriopoulos 2019	Kyriopoulos, I.; Nikoloski, Z.; Mossialos, E.	2019	The impact of the Greek economic adjustment programme on household health expenditure		Social Science & Medicine	Greece	to examine how households behaved in the face of such an economic shock and the “triple hit” of decreased availability and capacity of the public health system, increased user charges, and lower ability to pay for health care	Quantitative	Secondary data analysis	Greek Household Budget Surveys	2008-2015	household health expenditure, household income,			#193
Lopez-Lopez 2021	Lopez-Lopez, S.; Del Pozo-Rubio, R.; Ortega-Ortega, M.; Escribano-Sotos, F.	2021	Catastrophic household expenditure associated with out-of-pocket healthcare payments in Spain		International Journal of Environmental Research and Public Health	Spain	to analyze the incidence and intensity of financial catastrophism derived from Spanish households’ out-of-pocket payments associated with health care during the period 2008–2015	Quantitative	Secondary data analysis	Household Budget Survey	200-2015	health expenditures and other household expenditures			#155
LabontÃ© 2012	LabontÃ©, R.	2012	The austerity agenda: How did we get here and where do we go next?		Critical Public Health										#191
Lai 2013	Lai, T.; Habicht, T.; Kahur, K.; Reinap, M.; Kiivet, R.; van Ginneken, E.	2013	Estonia: health system review		Health systems in transition	Estonia		Mixed methods				Health expenditure/GDP, OOPPs			#190
Laplana 2016	Laplana, J. P.	2016	Austerity is a choice		Nursing standard (Royal College of Nursing (Great Britain) : 1987)										#187
LeÃ£o 2018	LeÃ£o, T.; Campos-Matos, I.; Bambra, C.; Russo, G.; Perelman, J.	2018	Welfare states, the Great Recession and health: Trends in educational inequalities in self-reported health in 26 European countries		PLoS ONE										#182
Lee 2014	Lee, W. Y.; Shaw, I.	2014	The Impact of Out-of-Pocket Payments on Health Care Inequity: The Case of National Health Insurance in South Korea		International Journal of Environmental Research and Public Health										#178
Legido-Quigley 2013	Legido-Quigley, H.; Otero, L.; la Parra, D.; Alvarez-Dardet, C.; Martin-Moreno, J. M.; McKee, M.	2013	Will austerity cuts dismantle the Spanish healthcare system?		Bmj-British Medical Journal	Spain	to assess health professionals experience of reforms and cuts	Qualitative	Interviews	34 interviews with doctors and nurses from 18 hospitals and 16 PC facilities	2012	health professionals experience of health system reforms and cuts			#174
Legido-Quigley 2016	Legido-Quigley, H.; Greer, S. L.	2016	Austerity, Health, and the Eurozone		International journal of health services : planning, administration, evaluation									Aligned with	#176
Legido-Quigley 2016	Legido-Quigley, H.; Karanikolos, M.; Hernandez-Plaza, S.; de Freitas, C.; Bernardo, L.; Padilla, B.; SÃ¡ Machado, R.; Diaz-Ordaz, K.; Stuckler, D.; McKee, M.	2016	Effects of the financial crisis and Troika austerity measures on health and health care access in Portugal		Health Policy	Portugal	to assess the impact of the recession and subsequent austerity on health and to health care	Quantitative	Secondary data analysis	e European Union Statistics for Income and Living Conditions (EU-SILC), OECD, Eurostat, and the Portuguese Ministry of Health	2010-2012	self-reported unmet medical need			#175
Leider 2014	Leider, J. P.; Resnick, B.; Kass, N.	2014	Tradeoffs in resource allocation at state health agencies		Journal of public health management and practice : JPHMP	USA	n to provide more insight into tradeoffs within state health agencies with regard to what types of tradeoffs exist and how often they occur	Mixed methods	interviews and survey	45 semistructured interviews with public health leaders across 6 state health agencies AND survey of 207 state health agencies	2011	Tradeoffs in Public Health Priority Setting			#172
Leider 2014	Leider, J. P.; Resnick, B.; Kass, N.; Sellers, K.; Young, J.; Bernet, P.; Jarris, P.	2014	Budget- and priority-setting criteria at state health agencies in times of austerity: a mixed-methods study		American journal of public health	USA	to examine critical budget and priority criteria for state health agencies to identify likely decision-making factors, pressures, and opportunities in times of austerity.	Mixed methods	interviews and survey	45 semistructured interviews with public health leaders across 6 state health agencies AND survey of 207 state health agencies	2011	use of criteria in priority setting process of state public health agency budgeting			#171
Lewis 2019	Lewis, R. Q.	2019	More Reform of the English National Health Service: From Competition Back to Planning?		International Journal of Health Services										#166
Liaropoulos 2012	Liaropoulos, Lycourgos	2012	Greek economic crisis: not a tragedy for health		Bmj									Yes	#1070
Limb 2015	Limb, M.	2015	Doctors must speak out about adverse effects on health of austerity and extremism, conference hears		BMJ (Clinical research ed.)										#164
Lionis 2015	Lionis, C.	2015	Financial crisis and primary health care in Greece. Is it time for family medicine?		Family Medicine and Primary Care Review									Aligned with	#161
Lionis 2017	Lionis, C.; Papadakis, S.; Tatsi, C.; Bertsias, A.; Duijker, G.; Mekouris, P. B.; Boerma, W.; SchÃ¤fer, W.	2017	Informing primary care reform in Greece: patient expectations and experiences (the QUALICOPC study)		BMC health services research	Greece	to report the quality of primary health care services in Greece as perceived by patients and aspects of health care delivery that are valued by patients	Quantitative	Surveys	220 GPs and 2220 patients completed surveys	2011-2012	person-focused pri_x0002_mary care: accessibility, continuity and coordination, comprehensiveness, patient activation, and doctor–pa_x0002_tient communication AND			#160
Loopstra 2015	Loopstra, R.; Reeves, A.; Taylor-Robinson, D.; Barr, B.; McKee, M.; Stuckler, D.	2015	Austerity, sanctions, and the rise of food banks in the UK		BMJ (Online)										#156
Lopez-Valcarcel 2017	Lopez-Valcarcel, B. G.; Barber, P.	2017	Economic Crisis, Austerity Policies, Health and Fairness: Lessons Learned in Spain		Applied Health Economics and Health Policy	Spain	to determine the extent to which the measures applied in Spain to control public health spending following the economic and financial crisis that began in 2008 have affected healthcare utilization, health and fair_x0002_ness within the public healthcare syste	Review	Literature review	PubMed, Google Scholar and Econlit.	2008-2016	austerity policies implemented in Spain since the beginning of the crisis, the effects of austerity policies on access to health services, health outcomes and fairness		Aligned with	#154
Lusardi 2010	Lusardi, Annamaria; Schneider, Daniel J; Tufano, Peter	2010	The economic crisis and medical care usage			USA, Great Britain, Canada, France, and Germany	to document the reduction in individuals’ usage of routine non-emergency medical care in the midst of the economic crisis	Quantitative	Survey	6485 respondents from 5 countries	2009	medical care usage, economic household distress,			#1069
Mackey 2015	Mackey, T. K.; Strathdee, S. A.	2015	Big Events and Risks to Global Substance Using Populations: Unique Threats and Common Challenges		Substance use & misuse										#145
Maher 2010	Maher, D.	2010	Re-thinking global health sector efforts for HIV and tuberculosis epidemic control: promoting integration of programme activities within a strengthened health system		BMC public health									Yes	#141
Majeed 2012	Majeed, A.	2012	Primary care in Europe: Entering the age of austerity		Journal of Ambulatory Care Management									Yes	#138
Majeed 2012	Majeed, A.; Rawaf, S.; De Maeseneer, J.	2012	Primary care in England: Coping with financial austerity		British Journal of General Practice									Aligned with	#137
Malone 2012	Malone, J.	2012	Greek nurses reach crisis point		Nursing Standard										#135
MaloveckÃ¡ 2014	MaloveckÃ¡, I.; MinarikovÃ¡, D.; Foltan, V.	2014	Interventions and policy measures in health care and pharmaceutical sector to increase effeciency and recovery of Greek health care system		Value in Health										#134
Mans 2013	Mans, L.	2013	European project to sensitize European policy makers and other relevant stakeholders on the implementation of the WHO Code of Practice on the International Recruitment of Health Personnel		Tropical Medicine and International Health										#126
Maragkaki 2019	Maragkaki, Î‘; Konstantinidis, T.; Sarafis, P.	2019	The consequences of austerity policies on the health of greeks in the years of the economic crisis		Archives of Hellenic Medicine										#125
Marks 2013	Marks, L.; Weatherly, H.; Mason, A.	2013	Prioritizing investment in public health and health equity: What can commissioners do?		Public Health	UK	To explore commissioners’ views on prioritizing for investment in health	Mixed methods	Survey, lit review, interviews	52 interviews from 10 case study sites, suvery responses from 138 decision makers in 95 PCTs	2008-2010	methods for decision support; their relevance for prioritizing health and health equity in principle; and their adoption by decision makers in practice			#123
Marmot 2013	Marmot, M.; Bloomer, E.; Goldblatt, P.	2013	The role of social determinants in tackling health objectives in a context of economic crisis		Public Health Reviews									Aligned with	#122
Marquez-Calderon 2014	Marquez-Calderon, S.; Villegas-Portero, R.; Gosalbes Soler, V.; Martinez-Pecino, F.	2014	[Health promotion and prevention in the economic crisis: the role of the health sector. SESPAS report 2014]		Gaceta Sanitaria										#121
MartÃ­n 2011	MartÃ­n, J. J.; GonzÃ¡lez, M. P. L. A.	2011	The sustainability of the Spanish National Health System		Ciencia e Saude Coletiva										#118
Marten 2017	Marten, M. G.	2017	From emergency to sustainability: shifting objectives in the US Government's HIV response in Tanzania		Global Public Health	USA and Tanzania	to illustrate decision making processes that influenced health system policy and programmes; examination of the effects of donor scale-down and global health policy changes on the lives and well-being of PLHIV and healthcare workers in Tanzania	Qualitative	Interviews	28 interviews with healthcare workers and administrators	2009-2012	decision making processes, sustainability challenges, service integration			#120
Martin 2016	Martin, J. J. M.	2016	Economic crisis and national health system		Cuadernos De Relaciones Laborales										#117
Martin-Carrasco 2015	Martin-Carrasco, M.	2015	Example 1: Economic crises and mental health planning in Europe		European Psychiatry										#116
Martin-Carrasco 2016	Martin-Carrasco, M.; Evans-Lacko, S.; Dom, G.; Christodoulou, N. G.; Samochowiec, J.; GonzÃ¡lez-Fraile, E.; Bienkowski, P.; GÃ³mez-Beneyto, M.; Dos Santos, M. J. H.; Wasserman, D.	2016	EPA guidance on mental health and economic crises in Europe		European Archives of Psychiatry and Clinical Neuroscience	Europe	to iden_x0002_tify the impact on mental health in Europe of the economic downturn and the measures that may be taken to respond to it	Review	Literature review	354 review papers from PubMed, MEDLINE (OvidSP), EMBASE (OvidSP), PsycINFO (OvidSP), CENTRAL (The Cochrane library)	2014	impact on mental health, vulnerable populations, interventions and policy approaches		Aligned with	#115
Martinez 2016	Martinez, A.; Smith, K.; Llop-Girones, A.; Vergara, M.; Benach, J.	2016	Commodification of health care systems: The Catalan case		Cuadernos De Relaciones Laborales										#114
Martin-Moreno 2012	Martin-Moreno, Jose M; Anttila, Ahti; von Karsa, Lawrence; Alfonso-Sanchez, Jose L; Gorgojo, Lydia	2012	Cancer screening and health system resilience: keys to protecting and bolstering preventive services during a financial crisis		European Journal of Cancer										#1068
Maruthappu 2014	Maruthappu, M.; Tariq, Z.; Shalhoub, J.; Williams, C.; Zeltner, T.; Davies, A.; Atun, R.	2014	Economic crises and cerebrovascular mortality: A worldwide study		International Journal of Stroke										#110
Masters 2017	Masters, R.; Anwar, E.; Collins, B.; Cookson, R.; Capewell, S.	2017	Return on investment of public health interventions: a systematic review		Journal of epidemiology and community health										#103
Math 2017	Math, A.	2017	The Impact of Austerity Policies on Health Expenditure and Health Services in Europe		Revue De L Ires										#102
Mattheys 2015	Mattheys, K.	2015	The Coalition, austerity and mental health		Disability & Society									Yes	#101
Maynard 2013	Maynard, A.	2013	Funding health care in times of austerity: What goes around comes around		Journal of Health Services Research and Policy									Aligned with (worth a read)	#100
McCartney 2020	McCartney, G.; Fenton, L.; Minton, J.; Fischbacher, C.; Taulbut, M.; Little, K.; Humphreys, C.; Cumbers, A.; Popham, F.; McMaster, R.	2020	Is austerity responsible for the recent change in mortality trends across high-income nations? A protocol for an observational study		BMJ Open									Aligned with (worth a read)	#96
McConkey 2018	McConkey, R.; Kelly, F.; Craig, S.; Keogh, F.	2018	Irish persons with intellectual disability moving from family care to residential accommodation in a period of austerity		Journal of applied research in intellectual disabilities : JARID										#95
McDaid 2010	McDaid, D.; Knapp, M.	2010	Black-skies planning? Prioritising mental health services in times of austerity		British Journal of Psychiatry									Aligned with	#94
McDaid 2013	McDaid, D.; Quaglio, G.; de Campos, A. C.; Dario, C.; Van Woensel, L.; Karapiperis, T.; Reeves, A.	2013	Health protection in times of economic crisis: Challenges and opportunities for Europe		Journal of Public Health Policy									Aligned with	#93
McKee 2012	McKee, M.; Karanikolos, M.; Belcher, P.; Stuckler, D.	2012	Austerity: A failed experiment on the people of Europe		Clinical Medicine, Journal of the Royal College of Physicians of London			Opinion						Aligned with	#719
McKee 2013	McKee, M.; Balabanova, D.; Basu, S.; Ricciardi, W.; Stuckler, D.	2013	Universal health coverage: A quest for all countries but under threat in some		Value in Health									Aligned with	#720
McLellan 2011	McLellan, A.	2011	Long-term funding. From riches to rags--the NHS must plan for an era of austerity		The Health service journal										#715
McRae 2011	McRae, I. S.; Paolucci, F.	2011	The global financial crisis and Australian general practice		Australian Health Review										#712
Medel-Herrero 2019	Medel-Herrero, A.; Gomez-Beneyto, M.	2019	The impact of the 2008 economic crisis on the increasing number of young psychiatric inpatients		Revista de Psiquiatria y Salud Mental	Spain	to investigate the impact of the 2008 economic crisis on the number of psychi_x0002_atric hospital discharges.	Quantitative	interrupted time series analysis	e Spanish Hospital Morbidity Survey	2002-2013	psychiatric hospital discharges.			#711
Medel-Herrero 2020	Medel-Herrero, A.; Shumway, M.; Smiley-Jewell, S.; Bonomi, A.; Reidy, D.	2020	The impact of the Great Recession on California domestic violence events, and related hospitalizations and emergency service visits		Preventive Medicine	California, USA	Explore the impact of the Great Recession on domestic violence (DV) related hospitalizations and emergency department (ED) visits in California	Quantitative	Secondary data analysis	California's Office of Statewide Health Planning and Development (OSHPD)	2000-2015	DV-related hospital and ED morbidity rates and service utilization			#710
Meletis 2015	Meletis, G.; Chatzidimitriou, D.	2015	Long-lasting austerity in the Greek health care system: Could it influence the efforts to limit the spread of carbapenem-resistance in Europe?		Hippokratia									Yes	#707
Memon 2016	Memon, A. R.; Kinder, T.	2016	Changing management roles in the Scottish NHS: implications for management learning and development		Public Money & Management										#705
Miltiadis 2021	Miltiadis, C.; Mpogiatzidis, P.	2021	Changes in health expenditure and health care reforms during the period 2009-2017		Archives of Hellenic Medicine										#692
Mitton 2014	Mitton, C.; Dionne, F.; Donaldson, C.	2014	Managing healthcare budgets in times of austerity: The role of program budgeting and marginal analysis		Applied Health Economics and Health Policy	Multiple	s to outline good management practice for deci_x0002_sion makers based on what is known in the literature and drawing from our own experience on priority setting and resource allocation processes with over 50 organizations across multiple countries	Literature review and author experience						Aligned with	#689
Mladovsky 2012	Mladovsky, Philipa; Srivastava, Divya; Cylus, Jonathan; Karanikolos, Marina; Evetovits, TamÃ¡s; Thomson, Sarah; McKee, Martin	2012	Health policy in the financial crisis		Eurohealth										#1067
Mladovsky 2012	Mladovsky, Philipa; Srivastava, Divya; Cylus, Jonathan; Karanikolos, Marina; Evetovits, TamÃ¡s; Thomson, Sarah; McKee, Martin; World Health Organization	2012	Health policy responses to the financial crisis in Europe		OECD Policy Report	53 European member states	to address a gap in the literature by presenting a framework for analysing health policy responses to economic shocks; summarizing the results of a survey of health policy responses to the financial crisis in the European Region’s 53 Member States; and discussing the potential effects of these responses on health system performance	Mixed methods	Policy Analysis and survey	expenditure data from the Health for All and WHOSIS databases and sent a questionnaire to a network of health policy experts in the European Region’s 53 Member States	2008-2012	health expenditure data and effect changes had on health system performance			#1066
Moberg 2020	Moberg, L.; Fredriksson, M.	2020	Decommissioning in a local healthcare system in Sweden: responses to fiscal stress		BMC health services research	Sweden	to introduce the concepts of cutback management into the research on healthcare decommissioning, and apply its components to an empirical case of comprehensive decommissioning. In doing so, the study analyses whether decommissioning measures can be expected to generate long- or short-term economic payoff, and considers what other effects they might have on the healthcare system	Qualitative	content analysis	Dalarna’s decommissioning program documentation	2014	cutback management			#686
Modrek 2013	Modrek, S.; Stuckler, D.; McKee, M.; Cullen, M. R.; Basu, S.	2013	A review of health consequencesof recessions internationallyand a synthesis of the US response duringthe great recession		Public Health Reviews	US and OECD	to compare strategic responses to this and prior recessions among countries facing similar financial burdens	Review	Literature review	Google Scholar, EconLit and PubMed	1980-2013	changes in morbidity and mortality risk		Aligned with	#685
Mosquera 2017	Mosquera, I.; GonzÃ¡lez-RÃ¡bago, Y.; Bacigalupe, A.; Suhrcke, M.	2017	The Impact of Fiscal Policies on the Socioeconomic Determinants of Health		International journal of health services : planning, administration, evaluation									Aligned with	#673
Mucci 2016	Mucci, N.; Giorgi, G.; Roncaioli, M.; Perez, J. F.; Arcangeli, G.	2016	The correlation between stress and economic crisis: A systematic review		Neuropsychiatric Disease and Treatment	14 European countries	analyze the impact of the economic crisis on the health of workers	Review	Systematic Review	Pubmed	2010-2015	mental health and predictors		Aligned with	#670
Mulet 2019	Mulet, C. M.	2019	Narratives of resistance and counter-behavior of health professionals to cuts in the health system. A look from the work of Michel Foucault		Eikasia-Revista De Filosofia										#667
Mullachery 2016	Mullachery, P.; Silver, D.; Macinko, J.	2016	Changes in health care inequity in Brazil between 2008 and 2013		International Journal for Equity in Health										#666
Nardi 2013	Nardi, R.; Berti, F.; Fabbri, L. M.; Di Pasquale, G.; Iori, I.; Mathieu, G.; Vescovo, G.; Fontanella, A.; Mazzone, A.; Campanini, M.; Nozzoli, C.; Manfellotto, D.	2013	Toward a sustainable and wise healthcare approach: Potential contributions from hospital Internal Medicine Departments to reducing inappropriate medical spending		Italian Journal of Medicine										#658
Navarro 2012	Navarro, V.	2012	The mistake of austerity policies, including cuts, in the national health system		Gaceta Sanitaria										#657
Navarro 2020	Navarro, V.	2020	The Consequences of Neoliberalism in the Current Pandemic		International journal of health services : planning, administration, evaluation										#656
Neagu 2017	Neagu, O. M.; Michelsen, K.; Watson, J.; Dowdeswell, B.; Brand, H.	2017	Addressing health inequalities by using Structural Funds. A question of opportunities		Health Policy										#655
Neroutsos 2013	Neroutsos, E.; Pachi, A.; Fiste, M.; Kontomina, E.; Bisbiki, E.; Lytra, N.	2013	Assessment on the impact of financial crisis on the access to mental health services in Greece		European Archives of Psychiatry and Clinical Neuroscience										#651
Neroutsos 2015	Neroutsos, E.; Fiste, M.; Foteli, S.; Kontomina, E.; Bisbiki, E.; Zachariadis, A.	2015	The financial crisis in Greece and the impact on psychiatric patients		European Archives of Psychiatry and Clinical Neuroscience										#652
Nikolentzos 2016	Nikolentzos, A.; Mays, N.	2016	Explaining the Persistent Dominance of the Greek Medical Profession Across Successive Health Care System Reforms from 1983 to the Present		Health Systems & Reform										#647
Nikolopoulos 2015	Nikolopoulos, G. K.; Fotiou, A.	2015	"Integrated interventions are dead. Long live sustainable integrated interventions!"--Austerity Challenges the Continuation of Effective Interventions in the Field of Drug Use-Related Harm Reduction		Substance use & misuse										#646
Nolan 2014	Nolan, Anne; Barry, Sarah; Burke, Sara; Thomas, Steve	2014	The impact of the financial crisis on the health system and health in Ireland			Ireland	to assess the impact of the financial crisis since 2008–2009 on health systems in the European Region	Mixed methods	Case study, policy analysis, secondary data analysis (quantitative and qualitative)	OECD, EUROSTAT, CSO, Department of Public Expenditure and Reform, HSE, Interviews	1990-2014	demographic and economic indicators, public expenditure, health care expenditure, health entitlements, Hospital activity			#1065
Notara 2010	Notara, Venetia; Koupidis, Sotirios A; Vaga, Elissavet; Grammatikopoulos, Ilias A	2010	Economic crisis and challenges for the Greek healthcare system: the emergent role of nursing management		Journal of nursing management									Yes	#1063
Notara 2013	Notara, Venetia; Koulouridis, Konstantinos; Violatzis, Aristidis; Vagka, Elissabet	2013	Economic crisis and health. The role of health care professionals		Health Science Journal										#1064
Noto 2020	Noto, G.; Belardi, P.; Vainieri, M.	2020	Unintended consequences of expenditure targets on resource allocation in health systems		Health Policy	Italy	to investigate the effects of a cutback initiative intended to control personnel costs in a federal Beveridge health system through the analysis of resource allocation at the devolved level	Quantitative	Secondary data analysis	e financial statements published by the 21 Italian regional health systems	2012-2017	i) cost of person_x0002_nel (PC); ii) purchase of services costs (PSC); iii) total co			#645
Nunes 2015	Nunes, S.; Rego, G.; Nunes, R.	2015	The impact of economic recession on health-care and the contribution by nurses to promote individuals' dignity		Nursing Inquiry									Aligned with	#639
Nunes 2019	Nunes, A. M.; Ferreira, D. C.	2019	Reforms in the Portuguese health care sector: Challenges and proposals		The International journal of health planning and management	Portugal	to explore several key issues that Portuguese health policymakers currently face	Mixed methods	Policy analsysis	Various including Statistics Portugal, OPSS, policy documents	?? 2009-2016	pubic health measures, strategic response, reform options			#644
Nunes 2019	Nunes, A. M.; Ferreira, D. C.	2019	The health care reform in Portugal: Outcomes from both the New Public Management and the economic crisis		The International journal of health planning and management	Portugal	to evaluate the impact of health care reform policies since 2002, focusing on the measures and results achieved in the period of NPM reforms adapted to the health sector (2002‐2010), during a period of NUNES AND FERREIRA 197economic and financial crisis (2011‐2015), and in a postcrisis recovery period (2016‐2017)	Mixed methods	Policy analysis	Various including Directorate‐General of Budget; Portuguese Observatory on Health Systems;	2002-2017	resource allocation, reforms, impact of austerity			#643
Nunes 2019	Nunes, A. M.; Ferreira, D. C.; Fernandes, A. C.	2019	Financial Crisis in Portugal: Effects in the Health Care Sector		International Journal of Health Services	Portugal	to analyse some of the most important macroeconomic indicators, the existing evidence in official published reports, and the main health policies implemented in the period of troika agreement (FY2011–FY2015)	Mixed methods	Policy analysis and econometric analysis	Various: : Instituto Nacional de Estat_x0001_ıstica (2010), Direc¸~ao-Geral do Orc¸amento – S_x0001_ıntese de Execuc¸~ao Orc¸amental	2002-2016	Health Care Expenditures and Financing Public Providers; Health Policies and the Memoranda of Understanding; The Application of Austerity Measures and Their Effects in the Health Sector; public hospitals’ performance			#641
Nunes 2020	Nunes, A. M.; Ferreira, D. C.; de Matos, A.; JuliÃ£o, R. M.	2020	The Portuguese generic medicines market: What's next?		Health Policy	Portugal	to analyse the main policy measures already implemented as well as the incentives created for the replacement of brand-name medicines with generics	Mixed methods	Policy analysis	Various: policy documents, SNS, INFARMED website	2010-2018	Generic medicines		Yes	#642
Nunes 2020	Nunes, Joao	2020	The Everyday Political Economy of Health: Community Health Workers and the Response to the 2015 Zika Outbreak in Brazil		Review of International Political Economy										#640
Nuno-Solinis 2016	Nuno-Solinis, R.	2016	[Development and implementation of the Chronicity Strategy for the Basque Country (Spain): lessons learned]		Gaceta Sanitaria										#638
Oberlander 2011	Oberlander, J.	2011	Health care policy in an age of austerity		The New England journal of medicine										#633
Ochs 2016	Ochs, A.	2016	Health Care Systems in Europe under Austerity: Institutional Reforms and Performance		Journal of European Social Policy									Aligned with	#632
Okon 2019	Okon, M.; Henderson, A.; Kinnear, D.; Cooper, S. A.	2019	Trends and variations in per capita expenditure on adult intellectual disabilities health and social care across Scotland, and by urban/rural class		Journal of Applied Research in Intellectual Disabilities	Scotland	to investigate whether there are any variations in Health Board and Local Authority expendi_x0002_ture on adult intellectual disabilities services across Scotland, and whether there is a year-on-year impact of austerity over a 3 year period, 2012/13–2014/15, prior to budgetary integration	Quantitative	Secondary data analysis	Scottish Government statistics	2012-2015	per capita expenditure on adult intellectual disabilities health and social care			#629
Olafsdottir 2013	Olafsdottir, A. E.; Allotey, P.; Reidpath, D. D.	2013	A health system in economic crises: a case study from Iceland		Scandinavian journal of public health	Iceland	to analyse the reactions of the Icelandic health system during the first 7 months of the economic crisis in 2008	Mixed methods	Grounded theory and documentary analysis	Oct 2008 - April 2009		Government response to crises, governance, public persception	Grounded theory		#628
Olafsson 2016	Olafsson, A.	2016	Household Financial Distress and Initial Endowments: Evidence from the 2008 Financial Crisis		Health Economics (United Kingdom)	Iceland	to estimate the effects of exposure to the financial crisis on new_x0002_borns’ health	Quantitative	Secondary data analysis	National Birth Register	2005-2009	GDP, birth outcomes, parental characteristics		Yes	#627
Ooms 2009	Ooms, G.; Hammonds, R.	2009	Scaling up global social health protection: Prerequisite reforms to the international monetary fund		International Journal of Health Services										#624
Orfanos 2013	Orfanos, C. E.	2013	Foundations and Fundraising as a Nucleus of Social Coherence: An Introduction		Aktuelle Dermatologie										#623
O'Riordan 2015	O'Riordan, M.; Fitzpatrick, F.	2015	The impact of economic recession on infection prevention and control		Journal of Hospital Infection									Aligned with	#634
Ortega-Galan 2020	Ortega-Galan, A. M.; Ortiz-Amo, R.; Andina-Diaz, E.; Ruiz-Fernandez, M. D.	2020	The Sustainability of Public Social Services: A Qualitative Study		Sustainability	Spain	to describe social workers’ perceptions of their lived experiences in different areas of the public social services system	Qualitative	Interviews and focus groups	Six in-depth interviews and two focus groups were conducted with 20 social workers	2019	social workers lived experience			#621
Ortiz 2015	Ortiz, Isabel; Cummins, Matthew; Capaldo, Jeronim; Karunanethy, Kalaivani	2015	The decade of adjustment: A review of austerity trends 2010-2020 in 187 countries												#1060
Ortiz 2021	Ortiz, Isabel; Cummins, Matthew	2021	The Austerity Decade 2010-20		Social Policy and Society	187 countries	(i) examines International Monetary Fund (IMF) government spending projections for 187 countries from 2005 to 2020, indicating a decade of austerity from 2010 onwards; (ii) reviews 616 IMF country reports in 183 countries to identify the main adjustment measures; and (iii) discusses the negative impacts of austerity on jobs and welfare, pointing to alternative policies to identify fiscal space fo…	Quantitative	Secondary data analysis	World Economic Outlook database	2005-2020				#1061
Ottersen 2014	Ottersen, O. P.; Dasgupta, J.; Blouin, C.; Buss, P.; Chongsuvivatwong, V.; Frenk, J.; Fukuda-Parr, S.; Gawanas, B. P.; Giacaman, R.; Gyapong, J.; Leaning, J.; Marmot, M.; McNeill, D.; Mongella, G. I.; Moyo, N.; MÃ¸gedal, S.; Ntsaluba, A.; Ooms, G.; Bjertness, E.; Lie, A. L.; Moon, S.; Roalkvam, S.; Sandberg, K. I.; Scheel, I. B.	2014	The political origins of health inequity: Prospects for change		The Lancet	Various	to examine power disparities and dynamics across a range of policy areas that aff ect health and that require improved global governance: economic crises and austerity measures, knowledge and intellectual property, foreign investment treaties, food security, transnational corporate activity, irregular migration, and violent confl ict	Mixed methods	Policy analysis			Global governance for health			#619
Owusu 2021	Owusu, P. A.; Sarkodie, S. A.; Pedersen, P. A.	2021	Relationship between mortality and health care expenditure: Sustainable assessment of health care system		PLoS ONE	177 countries	to examine the influence of health expenditure on infant and maternal deaths for the period 2000– 2015	Quantitative	Secondary data analysis	The World Bank	2000-2015	f health expenditure on infant and maternal deaths			#618
Pachoundakis 2020	Pachoundakis, G.; Pitsou, C.	2020	Defining health indicators of Greece and Germany		Scientific Chronicles										#615
Palasca 2014	Palasca, Silvia; Enea, Sebastian	2014	THE AFTERMATH OF THE ECONOMIC CRISIS: HEALTHCARE SYSTEMS' INEQUALITIES IN EUROPE	Yes (Palesca 2015)		23 countries	to assess the impact of the late 2000’s crisis on some European countries’ healthcare systems in order to highlight the link between the breakdown of the economic context and the negative outcomes on a social level	Quantitative	Secondary data analysis	World Bank and World Health Organization databases	2006-2012	Out of pocket expenses (OOP) on health as a percentage of total expenditure on health (OOP); x General government expenditure on health as a percentage of total expenditure on health (GOV); x Private prepaid plans as a percentage of private expenditure on health (PRIV); x Social security expenditure on health			#613
Palasca 2015	Palasca, S.; Jaba, E.; Iacob, A. I.	2015	Economic Crisis' Repercussions on European Healthcare Systems	Yes (Palesca 2014)	2nd Global Conference on Business, Economics, Management and Tourism	34 countries	to study the influence of the austerity measures deemed by the economic and financial meltdown on one of the most vulnerable and important systems in any country: healthcare	Quantitative	Secondary data analysis	World Bank and World Health Organization databases	2006-2012	Out of pocket expenses (OOP) on health as a percentage of total expenditure on health (OOP); x General government expenditure on health as a percentage of total expenditure on health (GOV); x Private prepaid plans as a percentage of private expenditure on health (PRIV); x Social security expenditure on health			#612
Palese 2014	Palese, A.; Vianello, C.; Cassone, A.; Polonia, M.; Bortoluzzi, G.	2014	Financial austerity measures and their effects as perceived in daily practice by Italian nurses from 2010 to 2011: A longitudinal study		Contemporary nurse	Italy	to describe cost containment measures and their effects at the bedside as perceived by nurses.	Mixed methods	longitudinal 2-time survey and delphi technique	2002 nurses responded to surveys	2010-2011	cost containment measures and their effects as perceived by nurses in daily practice			#611
Panagiotakos 2013	Panagiotakos, D. B.; Pitsavos, C.; Chrysohoou, C.; Athyros, V.; Goudevenos, J.; Vassilakou, T.; Polychronopoulos, E.	2013	Prevalence of cardiovascular disease and its risk factors in relation to the financial crisis: A longitudinal study (2006-2012) in Greece		European Heart Journal										#609
Panayiotopoulos 2013	Panayiotopoulos, C.; Pavlakis, A.; Apostolou, M.	2013	Family burden of schizophrenic patients and the welfare system; the case of Cyprus		International Journal of Mental Health Systems										#608
Papadakaki 2017	Papadakaki, M.; Lionis, C.; Saridaki, A.; Dowrick, C.; De BrÃºn, T.; Oâ€™Reilly-De BrÃºn, M.; Oâ€™Donnell, C. A.; Burns, N.; Van Weel-Baumgarten, E.; Van Den Muijsenbergh, M.; Spiegel, W.; MacFarlane, A.	2017	Exploring barriers to primary care for migrants in Greece in times of austerity: Perspectives of service providers		European Journal of General Practice	Greece	To identify service providers’ views on the barriers to migrant healthcare	Qualitative	Focus groups	Focus groups	2013	(a) emphasis on major challenges in healthcare provision, (b) low perceived control and effectiveness to support Box 1. Normalization process theory (NPT)—based items included in the focus group guide. 1. Does this guideline make sense? 2. What impact will the implementation of this guideline have in the Greek primary care setting? 3. Does the guideline fit into the local priorities of the primar…			#606
Papadopoulou 2015	Papadopoulou, D.	2015	The impact of the crisis and reforms in nursing practice		Scientific Chronicles										#605
Paraskevoulakou 2014	Paraskevoulakou, A.; Prigent, Y.; Gontier, E.	2014	Benefits and risks of deinstitutionalization for chronic patients: The exemple of Greece at the beginning of the twenty-first century		Annales Medico-Psychologiques										#603
Parmar 2013	Parmar, A.; Clark, M.	2013	Austerity and evidence base for single use items in ENT		Clinical Otolaryngology										#599
Patelarou 2016	Patelarou, A. E.; Kleisiaris, C. F.; Androulakis, E.; Tsirakos, D. K.; Kritsotakis, G.; Konstantinidis, T. I.; Androulaki, Z.	2016	Use of primary health care services in Southern Greece during a period of economic crisis		Archives of Hellenic Medicine										#598
Pavolini 2013	Pavolini, Emmanuele; GuillÃ©n, Ana	2013	Health care systems in Europe under austerity: Institutional reforms and performance												#1059
Pellinen 2018	Pellinen, J.; Matto, T.; Sippola, K.; Rautiainen, A.	2018	Blame game or dialogue? Financial, professional and democratic accountabilities in a complex health care setting		Accounting Auditing & Accountability Journal	Finland	to investigate how the complexity of the network governance setting affects accountability practices	Qualitative	interviews	31 interviews in a Finnish health care organization	2013-2014	Financial, professional and democratic accountabilities			#591
Perera 2019	Perera, I. M.	2019	Mental health and politics since the eurozone crisis: The role of mental health professionals		European Psychiatry									Aligned with	#589
Perez-Morente 2017	Perez-Morente, M. A.; Sanchez-Ocon, M. T.; Martinez-Garcia, E.; Bautista, F. J.; Hueso-Montoro, C.	2017	Economic Crisis, Social Policies and Health Inequalities		Revista De Paz Y Conflictos										#588
Petmesidou 2014	Petmesidou, M.; Pavolini, E.; Guillen, A. M.	2014	South European Healthcare Systems under Harsh Austerity: A Progress-Regression Mix?		South European Society and Politics	Greece, Italy, Portugal, Spain	to examine healthcare reform in Southern Europe (SE) under the impact of the economic crisis and austerity	Mixed methods	Policy Analysis	OECD, WHO, Eurobarometer, National Currency Units (NCU) at 2005 Consumer Price Index, OOPP,	2000-2012	retrenchment, restructuring and recalibration strategies, austerity-driven reforms on current (and expected) health outcomes			#583
Petrelli 2019	Petrelli, A.; Rosano, A.; Rossi, A.; Mirisola, C.; Cislaghi, C.	2019	The geography and economics of forgoing medical examinations or therapeutic treatments in Italy during the economic crisis		BMC public health	Italy	to evaluate the geographical and socioeconomic differences, in particular the risk of poverty, that influence forgoing healthcare services in Italy	Quantitative	Secondry data analysis	European Survey on Income and Living Conditions (EU-SILC)	2004-2015	unmet needs for medical examinations or treatment AND risk of poverty			#581
Petrou 2016	Petrou, P.; Talias, M. A.	2016	Navigating through the maze of pricing and affordability of branded pharmaceuticals in the midst of the financial crisis: A comparative study among five European recession countries, from a Cyprus perspective		Journal of Pharmaceutical Policy and Practice										#579
Petrou 2019	Petrou, P.	2019	The Impact of Financial Crisis, Austerity Measures, and Bailout Agreement on Cypriotsâ€™ Health: The Memorandum Is Dead, Long Live the Memorandum		Value in Health Regional Issues	Cyprus	To report on the impact of the financial crisis and ensuing health sector reforms in Cyprus	Quantitative	Secondary data analysis	Cyprus European Union Statistics on Income and Living Conditions	2010-2014	Self-reported health, health access, health status and affordability			#580
Pettoello-Mantovani 2016	Pettoello-Mantovani, M.; Namazova-Baranova, L.; Ehrich, J.	2016	Integrating and rationalizing public healthcare services as a source of cost containment in times of economic crises		Italian Journal of Pediatrics									Aligned with	#578
Pfeiffer 2015	Pfeiffer, J.	2015	Health and Justice in a Time of Austerity		American journal of public health										#577
Pfeiffer 2017	Pfeiffer, J.; Gimbel, S.; Chilundo, B.; Gloyd, S.; Chapman, R.; Sherr, K.	2017	Austerity and the â€œsector-wide approachâ€ to health: The Mozambique experience		Social Science and Medicine	Mozambique									#574
Picatoste 2018	Picatoste, J.; Ruesga-Benito, S. M.; Gonzalez-Laxe, F.	2018	Economic environment and health care coverage: Analysis of social acceptance of access restrictive policies applied in Spain in the context of economic crisis		Journal of Cleaner Production	Spain	to assess the acceptance of the restrictive policies on public health expenses due to economic crisis and the implemented economic policy, from the point of view of citizens	Quantitative	Survey	Responses to survey by public	2015	perceptions of public health spending, useruse of public health system, universal healthcare			#572
Pikouli 2019	Pikouli, Îš; Konstantakopoulos, G.; Kalampaka Spilioti, P.; Fytrolaki, E.; Ploumpidis, D.; Economou, M.	2019	The impact of the recent financial crisis on the users' profile of a community mental health unit		Psychiatrike = Psychiatriki										#571
Pitombeira 2020	Pitombeira, D. F.; Oliveira, L. C.	2020	Poverty and social inequality: tensions between rights and austerity and its implications for primary healthcare		Ciencia & saude coletiva										#568
Poduval 2015	Poduval, S.; Howard, N.; Jones, L.; Murwill, P.; McKee, M.; Legido-Quigley, H.	2015	Experiences Among Undocumented Migrants Accessing Primary Care in the United Kingdom: A Qualitative Study		International Journal of Health Services	UK	to explore the experiences of undocumented migrants trying to access primary care in the United Kingdom, their perspectives on proposed access restrictions	Qualitative	interviews	interviews with 16 undocumented mighrants and 4 staff of charity	2014	Migration experience, access to health care,			#565
Polyzos 2013	Polyzos, Nikolaos; Karanikas, Haralampos; Thireos, Eleftherios; Kastanioti, Catherine; Kontodimopoulos, Nick	2013	Reforming reimbursement of public hospitals in Greece during the economic crisis: implementation of a DRG system		Health Policy	Greece	to presentthe efforts of the Ministry of Health (MoH) to implement a new diagnosis related groups(DRG) based payment system	Quantitative	Secondary data analysis	selected Greek hospitals	2011	diagnosis related groups, activity-based costing with data from selected Greek hospitals, and “imported” cost weights		Yes	#1058
Portela 2013	Portela, ConceiÃ§Ã£o; Thomas, Steve	2013	Impact of the economic crisis on healthcare resources: An European approach		International Journal of Healthcare Management	27 European member states	to evaluate the impact of the crisis, taking into consideration the healthcare financing systems and healthcare resources utilization in Europe	Quantitative	Secondary data analysis: a descriptive analysis, a correlation analysis, and a multivariate linear analy_x0002_sis by ordinary least squares.	Eurostat, OECD	2000-2009	Total health expenditure, GDP, Unemployment, average length of stay, pharmaceutical expenditure, medical consultations,			#1057
Porter 2013	Porter, S.	2013	Capitalism, the state and health care in the age of austerity: A Marxist analysis		Nursing Philosophy									Yes	#560
Porthe 2016	Porthe, V.; Vargas, I.; Sanz-Barbero, B.; Plaza-Espuna, I.; Bosch, L.; Vazquez, M. L.	2016	Changes in access to health care for immigrants in Catalonia during the economic crisis: Opinions of health professionals and immigrant users		Health Policy	Spain	to analyse changes in immigrants’ access to health care during the economic crisis from the perspective of health professionals (medical and administrative) and immigrants	Qualitative	interviews	f health professionals (n = 34) and immigrant users (n = 20)	2014-2015	access to healthcare, changes for immigrants,			#558
Porthe 2018	Porthe, V.; Vargas, I.; Ronda, E.; Malmusi, D.; Bosch, L.; Vazquez, M. L.	2018	Has the quality of health care for the immigrant population changed during the economic crisis in Catalonia (Spain)? Opinions of health professionals and immigrant users		Gaceta Sanitaria										#559
Prante 2020	Prante, F. J.; Bramucci, A.; Truger, A.	2020	Decades of Tight Fiscal Policy Have Left the Health Care System in Italy Ill-Prepared to Fight the COVID-19 Outbreak		Intereconomics	Italy	to look at the connection between health care and strong budget consolidation in the case of Italy (in context of preparedness for Covid)	Quantitative	Secondary data analysis	OECD,	1990-2018	health care expenditure, growth in spending for health care and hospitals, acute care, acute beds, intensive care beds,			#554
Proikaki 2017	Proikaki, S.; Kotsikou, E.; Lambrou, G. I.	2017	The effects of the Greek financial austerity on public health indices: Births, mortality and suicides		Archives of Hellenic Medicine										#551
Puig-Junoy 2014	Puig-Junoy, J.; RodrÃ­guez-FeijoÃ³, S.; Lopez-Valcarcel, B. G.	2014	Paying for formerly free medicines in Spain after 1 year of co-payment: Changes in the number of dispensed prescriptions		Applied Health Economics and Health Policy	Spain	to provide accurate estimates of the overall impact at the regional level of cost-sharing reforms on pharmaceutical prescriptions	Quantitative	Secondary data analysis	monthly NHS data regarding dispensed pre_x0002_scriptions in each Autonomous Commu	2003-2012	dispensed perscriptions, use of prescription drugs			#550
Quaglio 2013	Quaglio, G.; Karapiperis, T.; Van Woensel, L.; Arnold, E.; McDaid, D.	2013	Austerity and health in Europe		Health Policy									Aligned with	#546
Rachiotis 2014	Rachiotis, G.; Kourousis, C.; Kamilaraki, M.; Symvoulakis, E. K.; Dounias, G.; Hadjichristodoulou, C.	2014	Medical supplies shortages and burnout among greek health care workers during economic crisis: A pilot study		International Journal of Medical Sciences	Greece	to investigate the frequency of medical supplies shortages in two Greek hospital units of the National Health System and to also assess their possible impact on burnout risk of health care workers	Quantitative	Cross sectional survey	303 surveys of health care workers in 2 hospitals	2013	Maslach Burnout Inventory, working conditions, impact on health			#543
Rajmil 2014	Rajmil, L.; de Sanmamed, M. J. F.; Choonara, I.; FaresjÃ¶, T.; Hjern, A.; Kozyrskyj, A.; Lucas, P. J.; Raat, H.; SÃ©guin, L.; Spencer, N.; Taylor-Robinson, D.	2014	Impact of the 2008 economic and financial crisis on child health: A systematic review		International Journal of Environmental Research and Public Health	Various	to provide an overview of studies in which the impact of the 2008 economic crisis on child health was reported	Review	Systematic Review	22 studies	2007-2013	Various indicators of child health		Aligned with	#540
Rajmil 2015	Rajmil, L.; Siddiqi, A.; Taylor-Robinson, D.; Spencer, N.	2015	Understanding the impact of the economic crisis on child health: The case of Spain		International Journal for Equity in Health	Spain	to explore the effect of the economic crisis on child health using Spain as a case study, and to document and assess the policies implemented in response to the crisis in this context	Mixed methods	Secondary data analysis and documentary content analysis	Eurostat, the Spanish Health Interview Survey, and the database of childhood hospitalisation and policy documents	2005-2013	Unemployment, child poverty and income inequalities; indicators of child health, hospitalisations due to injuries or maltreatment,			#539
Rajmil 2019	Rajmil, Luis; FernÃ¡ndez de Sanmamed, MarÃ­a-JosÃ©	2019	Austerity policies and mortality rates in European countries, 2011â€“2015		American journal of public health	15 European countries	To assess time trends in mortality rates in European countries for the period 2011 to 2015 by level of austerity measures imposed by governments in response to the economic and financial crisis	Quantitative	Secondary data analysis	Eurostat and policy documents	2011-2015	standardized mortality rates; Cyclically Adjusted Primary Balance (CAPB) to categorize the severity of austerity policy responses		Yes	#1056
Reeves 2015	Reeves, A.; Basu, S.; McKee, M.; Sandgren, A.; Stuckler, D.; Semenza, J. C.	2015	Tuberculosis control and economic recession: Longitudinal study of data from 21 European countries, 1991â€“2012		Bulletin of the World Health Organization	21 European countries	To investigate whether the economic recession affected the control of tuberculosis in the European Union.	Quantitative	Secondary data analysis	WHO’s tuberculosis database	1991-2012	gross domestic product, public health expenditure and tuberculosis case detection rates			#535
Reeves 2015	Reeves, A.; McKee, M.; Stuckler, D.	2015	The attack on universal health coverage in Europe: recession, austerity and unmet needs		European journal of public health	EU wide	to quantify the increase in self-reported unmet need as a result of the recession	Quantitative	Secondary data analysis	EU-wide Statistics of Income and Living Conditions, Eurostat	2004-2013	Observed and predicted unmet medical need across			#532
Reeves 2017	Reeves, A.; McKee, M.; Mackenbach, J.; Whitehead, M.; Stuckler, D.	2017	Public pensions and unmet medical need among older people: cross-national analysis of 16 European countries, 2004-2010		Journal of epidemiology and community health										#533
Repullo 2014	Repullo, J. R.	2014	[Changes in the regulation and government of the health system. SESPAS report 2014]		Gaceta Sanitaria										#993
Repullo 2016	Repullo, J. R.; Freire, J. M.	2016	Implementing strategies to improve the institutional governance of the Spanish National Health System		Gaceta Sanitaria										#992
RepulloLabrador 2019	Repullo Labrador, J. R.	2019	Austerity, bad-governance, innovation and the future of the Spanish National Health Service		Medicina Clinica									Yes (see Gorantis 2014 also)	#991
Reschovsky 2016	Reschovsky, A.; Zahner, S. J.	2016	Forecasting the Revenues of Local Public Health Departments in the Shadows of the "Great Recession"		Journal of public health management and practice : JPHMP										#990
Ribera-Almandoz 2021	Ribera-Almandoz, O.; Clua-Losada, M.	2021	Health movements in the age of austerity: rescaling resistance in Spain and the United Kingdom		Critical Public Health										#988
Richardson 2013	Richardson, E.	2013	Armenia: health system review		Health systems in transition	Armenia		Mixed methods				Health expenditure/GDP, OOPPs			#986
Rim 2015	Rim, T. H.; Choi, M.; Yoon, J. S.; Kim, S. S.	2015	Sociodemographic and health behavioural factors associated with access to and utilisation of eye care in Korea: Korea Health and Nutrition Examination Survey 2008-2012		BMJ Open	Korea	To determine the sociodemographic and health behavioural factors associated with access to and utilisation of eye care in Korea	Quantitative	National survey	25 752 Koreans over the age of 30	2008-2012	Eye clinic utilisation			#985
Riza 2017	Riza, E.; Chrysi, M.; Vaidakis, D.; Angelou, A.; Kontos, M.; Pikoulis, E.	2017	Does socio-economic status in Greece affect participation in cancer screening programmes during the period of financial crisis?		Journal of Public Health (Germany)										#984
Roca 2013	Roca, Miquel; Gili, Margarita; Garcia-Campayo, Javier; GarcÃ­a-Toro, Mauro	2013	Economic crisis and mental health in Spain		The Lancet									Aligned with	#1054
RodrÃ­guez-Ãlvarez 2019	RodrÃ­guez-Ãlvarez, E.; Lanborena, N.; Borrell, L. N.	2019	Health Services Access Inequalities Between Native and Immigrant in a Southern European Region		International journal of health services : planning, administration, evaluation	Spain	to examine the inequalities in access to different levels of health care services according to place of birth	Quantitative	Secondary data analysis	Foreign Immigrant Population Survey AND Basque Health Survey		Birthplace, use of GP care, specialized care, and emergency services			#979
Roots 2019	Roots, A.; Ainsaar, M.; Nahkur, O.	2019	Economic inequality in satisfaction with healthcare in the Baltic countries during and after the economic crisis (2008-2014)		Journal of Baltic Studies	Estonia, Latvia, and Lithuania	to examine the impact of the economic crisis on public satisfaction with healthcare and the differences between economic groups in public satisfaction with healthcare in the Baltic states	Quantitative	Secondary data analysis	Eurobarometer	2008-2014	satisfaction with healthcare system; ability to pay bills			#977
Rotarou 2019	Rotarou, E. S.; Sakellariou, D.	2019	Access to health care in an age of austerity: disabled peopleâ€™s unmet needs in Greece		Critical Public Health	Greece	to examine access to health care for people with disabilities in Greece in the context of these structural adjustments	Quantitative	Secondary data analysis	European Health Interview Survey	2014	unmet need, health status, heatlh care use, health determinants,			#973
Ruckert 2012	Ruckert, A.; LabontÃ©, R.	2012	The global financial crisis and health equity: Toward a conceptual framework		Critical Public Health									Aligned with (conceptually strong)	#971
Ruckert 2014	Ruckert, A.; LabontÃ©, R.	2014	The global financial crisis and health equity: Early experiences from Canada		Globalization and Health	Canada	to examine how the financial crisis affected health equity, especially through their impact on social determinants of health; the health consequences of the fiscal austerity in Canada	Mixed methods	Interviews, documentary analysis, secondary data analysis	12 interviews with policy experts, budget documentation, Statistics Canada, Food Banks Canada, Ontario Non-Profit Housing Association; OECD	1990-2011	income, poverty, housing,		Aligned with	#970
Ruiz-Azarola 2020	Ruiz-Azarola, A.; Escudero Carretero, M.; LÃ³pez-FernÃ¡ndez, L. A.; Gil GarcÃ­a, E.; March CerdÃ , J. C.; LÃ³pez Jaramillo, D.	2020	The perspective of migrants on access to health care in the context of austerity policies in Andalusia (Spain)		Gaceta Sanitaria										#969
Ruiz-Perez 2017	Ruiz-Perez, I.; Bermudez-Tamayo, C.; Rodriguez-Barranco, M.	2017	Socio-economic factors linked with mental health during the recession: a multilevel analysis		International Journal for Equity in Health	Spain	to analyse contextual factors associated with mental health among the Spanish population during the recession	Quantitative	Secondary data analysis	National Health Survey	2006-2012	psychic morbidity; psycho-social (social support); financial (GDP per capita, risk of poverty, income per capita per household), public welfare services (health spending per capita), labour market (employment and unemployment rates, percentage of temporary workers)			#968
Russo 2016	Russo, G.; Rego, I.; Perelman, J.; Barros, P. P.	2016	A tale of loss of privilege, resilience and change: the impact of the economic crisis on physicians and medical services in Portugal		Health Policy	Portugal	to explore their perceptions on the impact of the crisis on the country’s market medical services, on physicians’ motivation, and the ensuing coping strategies	Qualitative	Interviews	21 interviews with physicians, policy-makers and healthcare managers	2010-2015	market medical services, on physicians’ motivation, and the ensuing coping strategies			#965
Russo 2017	Russo, G.; Pires, C. A.; Perelman, J.; Goncalves, L.; Barros, P. P.	2017	Exploring public sector physicians' resilience, reactions and coping strategies in times of economic crisis; findings from a survey in Portugal's capital city area		BMC health services research	Portugal	to explore s the adaptation to the crisis of public sector physicians and their ability to keep performing their functions	Quantitative	Survey	484 public primary care and hospital physicians	2015	perceptions of demand and supply of services in the public and private sectors; time allocation across professional activities; strategies adopted to cope with the changes; and mitigating factors			#966
Russo 2021	Russo, G.; Silva, T. J.; Gassasse, Z.; Filippon, J.; Rotulo, A.; Kondilis, E.	2021	The impact of economic recessions on health workers: a systematic review and best-fit framework synthesis of the evidence from the last 50 years		Health Policy and Planning	Various	to provide a framework for understanding the impact of recessions on HWs and their reactions.	Review	Systematic Review	57 articles PubMed; ISI Web of Science—core collection; Scopus; Cochrane Library; PDQ-Evidence; Health Evidence.org; Scielo; and Econ Lit		(1) the impact of economic recessions on HWs; (2) any action (or reaction) taken by HWs as a consequence of reces_x0002_sions; or (3) how any of these two were affected by public policies taken as a government response to recessions		Aligned with	#964
Sakellarides 2014	Sakellarides, Constantino; Castelo-Branco, Luis; Barbosa, PatrÃ­cia; Azevedo, Helda	2014	The impact of the financial crisis on the health system and health in Portugal		Copenhagen: World Health Organization	Portugal	to assess the impact of the financial crisis since 2008–2009 on health systems in the European Region	Mixed methods	Case study, policy analysis, secondary data analysis (quantitative and qualitative)	OECD, EUROSTAT, CSO, Department of Public Expenditure and Reform, HSE, Interviews	1960-2012	demographic and economic indicators, public expenditure, health care expenditure, health entitlements (user charges), drug expenditure, infant mortality			#1053
Saltman 2013	Saltman, R. B.; Cahn, Z.	2013	Restructuring health systems for an era of prolonged austerity: an essay by Richard B Saltman and Zachary Cahn		Bmj-British Medical Journal										#955
Saltman 2015	Saltman, R. B.	2015	Health sector solidarity: A core European value but with broadly varying content		Israel Journal of Health Policy Research								Solidarity Theory	Yes	#958
Saltman 2018	Saltman, R. B.	2018	The impact of slow economic growth on health sector reform: A cross-national perspective		Health Economics, Policy and Law									Aligned with	#957
Sargent 2017	Sargent, C.; Kotobi, L.	2017	Austerity and its implications for immigrant health in France		Social Science and Medicine										#951
Sarti 2017	Sarti, S.; Terraneo, M.; Tognetti Bordogna, M.	2017	Poverty and private health expenditures in Italian households during the recent crisis		Health Policy	Italy	to analyse the relation between poverty and household health expenditure, considering regional and social group variations	Quantitative	Secondary data analysis	Family Expenditure Survey” collected by the Italian Statistical Institute	1997-2013	household expenditure, household health expenditure, deomographics			#949
Sarti 2021	Sarti, S.; Vitalini, A.	2021	The health of Italians before and after the economic crisis of 2008		Health & social care in the community	Italy	to test the relation between worsened individual health conditions and socioeconomic deterioration	Quantitative	Secondary data analysis	Health Condition and Use of Health Services surveys (Italian National Institute of Statistics)	2005-2013	life expectancy, suicides, demographics			#948
Scammell 2017	Scammell, J.	2017	Resilience as part of nursing education: supporting nurses in times of austerity		British journal of nursing (Mark Allen Publishing)									Aligned with	#945
Schakel 2017	Schakel, H. C.; Jeurissen, P.; Glied, S.	2017	The influence of fiscal rules on healthcare policy in the United States and the Netherlands		International Journal of Health Planning and Management	US and Netherlands	to compare fiscal rules and their effects on health entitlements in the United States and the Netherlands since 2010	Mixed methods	Policy Analysis	Policy and budgetary documentation	2011-2015	healthcare expenditure, Compliance with fiscal rules			#944
Schenkman 2019	Schenkman, S.; Bousquat, A. E. M.	2019	Alterity or austerity: a review on the value of health equity in times of international economic crises		Ciencia & saude coletiva										#943
Schneider 2018	Schneider, S. M.; Devitt, C.	2018	Accessing healthcare in times of economic growth and economic downturn: Evidence from Ireland		Journal of European Social Policy	Ireland	to examine the accessibility of healthcare in Ireland between 2003 and 2011 in the context of strong economic growth (2003–2007) and the subsequent financial crisis	Quantitative	Secondary data analysis	e European Quality of Life Survey,	2003-2011	self-reported difficulties in accessing healthcare (distance to health services, waiting times, costs) AND risk factors			#941
Schnell 2014	Schnell, O.	2014	The calculation of the austerity policy will not work out		Diabetes, Stoffwechsel und Herz										#940
Schrecker 2016	Schrecker, T.	2016	Globalization, austerity and health equity politics: taming the inequality machine, and why it matters		Critical Public Health									Loosely aligned with	#528
Schweim 2013	Schweim, J. K.; Schweim, H. G.	2013	Delivery bottlenecks: A consequence of austerity policy and price competition in drugs?		Deutsche Apotheker Zeitung										#527
Schwiter 2018	Schwiter, K.; Berndt, C.; Truong, J.	2018	Neoliberal austerity and the marketisation of elderly care		Social & Cultural Geography									Yes	#526
SeguraBenedicto 2014	Segura Benedicto, A.	2014	Cuts, austerity and health. SESPAS report 2014		Gaceta sanitaria / S.E.S.P.A.S										#524
Serapioni 2017	Serapioni, M.	2017	Economic crisis and inequalities in health systems in the countries of Southern Europe		Cadernos de saude publica									Aligned with	#522
Serieux 2015	Serieux, J.; Njelesani, M.; Chompolola, A.; Sepehri, A.; Guliani, H.	2015	The impact of the global economic crisis on HIV and AIDS programmes directed at women and children in Zambia		African Journal of AIDS Research									Aligned with	#521
Sfakianakis 2021	Sfakianakis, G.; Grigorakis, N.; Galyfianakis, G.; Katharaki, M.	2021	The impact of macro-fiscal factors and private health insurance financing on public health expenditure: evidence from the OECD countries for the period 2000-2017		Euromed Journal of Business	Greece, Ireland, Italy, Portugal, Slovenia, Spain, UK	to examine the responsiveness of PHE to macro-fiscal determinants, demography, as well to private health insurance (PHI) financing	Quantitative	Secondary data analysis	annual panel data from four international organizations databases; WHO, OECD	2000-2017	Public health expenditure, GDP, Unemployment, government expenditure, private health insurance, government borrowing/lending			#518
Shah 2016	Shah, G. H.; Ye, J. L.; Leep, C. J.; Leider, J. P.	2016	Local Health Departments' Approaches to Deal With Recession: What Strategies Are Used to Minimize the Negative Impact on Public Health Services to Community?		Journal of Public Health Management and Practice	US	to assess strategies used by Local Health Departments (LHDs) to minimize the negative impact on services to community and to examine variation in these strategies by the size of population in LHD jurisdiction	Quantitative	NAtional survey	957 LHD survey responses	2012	strategies to minimize impact on community services			#517
Shahvisi 2019	Shahvisi, A.	2019	Austerity or Xenophobia? The Causes and Costs of the "Hostile Environment" in the NHS		Health Care Analysis										#514
Shrestha 2018	Shrestha, D.	2018	The role of general practitioners during economic crises		Value in Health									Aligned with	#505
Silva 2013	Silva, A.; Oliveira, L.; Gomes, D.; Caria, A. A.; Vrontis, D.; Weber, Y.; Tsoukatos, E.	2013	THE IMPACT OF THE FINANCIAL CRISIS AND AUSTERITY IN A LOCAL HOSPITAL: THE CASE OF ANTIBIOTICS CONSUMPTION AND ITS COSTS		Confronting Contemporary Business Challenges through Management Innovation										#502
Silva 2020	Silva, M. R. G.; Rosado-Marques, V.; Nogueira, H.; Machado-Rodrigues, A. M.; Rodrigues, D.; Gama, A.; Padez, C.	2020	Food (IN)security in Portuguese preschool and school children in time of financial crisis		Clinical Nutrition ESPEN										#501
Simonet 2017	Simonet, D.	2017	Recentralization and vertical alignment in the French health-care system		Journal of Public Affairs									Aligned with	#499
Simou 2014	Simou, E.; Koutsogeorgou, E.	2014	Effects of the economic crisis on health and healthcare in Greece in the literature from 2009 to 2013: A systematic review		Health Policy			Review						Aligned with	#496
Simou 2015	Simou, E.; Karamagioli, E.; Roumeliotou, A.	2015	Reinventing primary health care in the Greece of austerity: the role of health-care workers		Primary health care research & development	Greece	to present national health-care workforce census data for the first two years of the economic recession and the adopted bailout mechanism (2010 and 2011) (a) to evaluate the adequacy of the governmental effort in terms of organization and management the workforce; and (b) to identify constraints and opportunities for the development of an integrated PHC ensuring access to health-care services for…	Quantitative	Secondary data analysis	202 PHCs and their regional surgeries who responded to Health Monitoring Indicators System: Health Map	2010-2011	total workforce, distribution geographically, nurse/midwife rates,			#497
Skroumpelos 2014	Skroumpelos, A.; Pavi, E.; Pasaloglou, S.; Kyriopoulos, J.	2014	Catastrophic health expenditures and chronic condition patients in Greece		Value in Health									Aligned with	#491
Smatana 2016	Smatana, M.; Pazitny, P.; Kandilaki, D.; Laktisova, M.; Sedlakova, D.; Paluskova, M.; van Ginneken, E.; Spranger, A.	2016	Slovakia: Health System Review		Health systems in transition	Slovakia		Mixed methods				Health expenditure/GDP, OOPPs			#490
Solberg 2014	Solberg, I. B.; TÃ³masson, K.; Aasland, O.; Tyssen, R.	2014	Cross-national comparison of job satisfaction in doctors during economic recession		Occupational medicine (Oxford, England)	Norway and Iceland	To examine job satisfaction in Icelandic and Norwegian doctors, to compare job satisfaction with Icelandic data obtained before the current recession and to examine job satisfaction in response to cost-containment initiatives	Quantitative	Survey	2335 doctors	2003 and 2010	job satisfaction			#486
Solis-Baltodano 2019	Solis-Baltodano, M. J.; Vilella, C.; Gimenez-Gomez, J. M.	2019	The Catalan Health Budget: A Conflicting Claims Approach		Hacienda Publica Espanola-Review of Public Economics										#484
Souliotis 2018	Souliotis, K.; Papadonikolaki, J.; Papageorgiou, M.; Economou, M.	2018	The impact of crisis on health and health care: Thoughts and data on the greek case		Archives of Hellenic Medicine										#482
Stafyla 2017	Stafyla, E.; Kerenidi, T.; Gerogianni, I.; Geitona, M.; Daniil, Z.; Gourgoulianis, K. I.	2017	The pharmacological cost of COPD during Greek economic crisis		International Journal of Chronic Obstructive Pulmonary Disease										#477
Stavrianakos 2014	Stavrianakos, K.; Kontaxakis, V.; Moussas, G.; Paplos, K.; Papaslanis, T.; Havaki-Kontaxaki, B.; Papadimitriou, G.	2014	Attempted suicide during the financial crisis in Athens		Psychiatrike = Psychiatriki										#476
Stewart 2011	Stewart, L. J.; Smith, P. C.	2011	An examination of contemporary financing practices and the global financial crisis on nonprofit multi-hospital health systems		Journal of Health Care Finance	US	to investi_x0002_gate the extent to which the nation’s larg_x0002_est nonprofi t health systems have utilized contemporary capital fi nancing instruments, including variable rate long-term debt and interest rate derivatives	Mixed methods	Financial analysis	fi nancial statements and other public dis_x0002_closures	2007-2009	contemporary capital financing practices			#474
Stine 2012	Stine, N. W.; Chokshi, D. A.	2012	Opportunity in austerity - A common agenda for medicine and public health		New England Journal of Medicine									Aligned with	#471
Stoye 2020	Stoye, G.; Zaranko, B.; Shipley, M.; McKee, M.; Brunner, E. J.	2020	Educational Inequalities in Hospital Use Among Older Adults in England, 2004-2015		Milbank Quarterly	England	to explore is universal health care that is largely free at the point of use sufficient to eliminate inequal_x0002_ities in health care use	Quantitative	Secondary data analysis	English Longitudinal Study of Ageing (ELSA)	2004-2015	Educational level; annual outpatient appointments, elective inpa_x0002_tient admissions, emergency inpatient admissions, and emergency department (ED) visits			#469
Strong 2017	Strong, A. E.	2017	Working in scarcity: Effects on social interactions and biomedical care in a Tanzanian hospital		Social Science and Medicine	Tanzania	to explore the social implications of budget shortfalls in the healthcare system at the level of a regional hospita	Mixed methods	observational, interviews, focus groups,	1600 h of participant observation	2012-2015	health sector funding, donor support, workplace empowerment, workplace environment, professional goals, workforce shortages, motivation, improvisation			#468
Stuckler 2009	Stuckler, D.; Basu, S.	2009	The international monetary fund's effects on global health: Before and after the 2008 financial crisis		International Journal of Health Services									Aligned with	#466
Stuckler 2012	Stuckler, David; McKee, Martin	2012	There is an alternative: public health professionals must not remain silent at a time of financial crisis											Aligned with	#1051
Stuckler 2013	Stuckler, David; Basu, Sanjay	2013	The body economic: why austerity kills												#1052
Stuckler 2017	Stuckler, D.; Reeves, A.; Loopstra, R.; Karanikolos, M.; McKee, M.	2017	Austerity and health: the impact in the UK and Europe		European journal of public health									Yes	#464
Suciu 2012	Suciu, Marta Christina; Stam, Cristian Adrian; PicioruÅŸ, Luciana; ImbriÈ™cÄƒ, Cosmin IonuÈ›	2012	The Post-Crisis Healthcare System: Effects of the Economic Crisis in Romania		Theoretical & Applied Economics		The aim of this study is to create a basis for future research on the topic of medical malpractice in the context of the post-crisis economic changes as well as the steps to be taken, by outlining a direction for a general national strategy with the purpose of curbing the rising number of medical malpractice cases.								#1050
Syngelakis 2018	Syngelakis, A.; Diamantopoulos, K.	2018	Crisis management or management in crisis? Lessons learnt by the greek public health sector's response to economic crisis and austerity		Portuguese Journal of Public Health										#458
TapiaGranados 2015	Tapia Granados, J. A.; Rodriguez, J. M.	2015	Health, economic crisis, and austerity: A comparison of Greece, Finland and Iceland		Health Policy	Greece, Finland and Iceland	to examine the evidence that may support the assertions that there is a health crisis in Greece, and thatin terms of health, Greece is doing much worse than Iceland and Finland	Quantitative	Secondary data analysis	WHO, OECD, national databases	1990-2012	life expectancy, mortality, various disease and condition rates, self-reported health,			#455
Tariq 2014	Tariq, Z.; Shalhoub, J.; Williams, C.; Zeltner, T.; Davies, A.; Atun, R.; Maruthappu, M.	2014	Preventive stroke strategies economic crises and cerebrovascular mortality: A worldwide study		International Journal of Stroke										#454
Tavares 2017	Tavares, L. P.; Zantomio, F.	2017	Inequity in healthcare use among older people after 2008: The case of southern European countries		Health Policy	Italy, Spain, Portugal	to measure socioeconomic inequities in primary and secondary healthcare use experienced some time after the crisis onset in Italy, Spain and Portugal	Quantitative	Secondary data analysis	Survey of Health, Ageing and Retirement in Europe (SHARE)	wave 4 (released 2013)	demographics, inequities, health indicators based on GP data and specialists data			#451
Taylor-Robinson 2014	Taylor-Robinson, D.; Whitehead, M.; Barr, B.	2014	Great leap backwards: The UK's austerity programme has disproportionately affected children and people with disabilities		BMJ (Online)									Yes	#449
The Lancet 2018	The, Lancet	2018	Austerity in Spain: time to loosen the grip		Lancet									Yes	#447
TheLancet 2009	The Lancet, Oncology	2009	Value for money is crucial in this age of austerity		The Lancet Oncology										#446
Theocharous 2014	Theocharous, E.	2014	Economic recession and health		Thalassemia Reports									Yes	#445
Thomas 2012	Thomas, Steve; Burke, Sara	2012	Coping with austerity in the Irish health system		Eurohealth	Ireland	to summarise the range of policy responses, which aimed to contain health sector costs and target resources more effectively	Mixed Methods	Policy Analysis	Policy documentation	2007-2012	volume and quality of care; costs of publicly financed health care;			#1049
Thomas 2012	Thomas, Steve; Keegan, Conor; Barry, Sarah; Layte, Richard	2012	The Irish health system and the economic crisis		The Lancet	Ireland	to demonstrate how the Irish health system has adjusted to this macroeconomic environment, providing lessons for those who must embrace austerity	Quantitative	Secondary data analysis	Health Sevice Executive Performance reports,2,3 Primary Care Reimbursement Services Annual reports, and government budgets	2008-2013	medical entitlements, prescription charges, inpatient charges, drug reimbursement, ED charges		Aligned with	#1048
Thomas 2013	Thomas, S.; Keegan, C.; Barry, S.; Layte, R.; Jowett, M.; Normand, C.	2013	A framework for assessing health system resilience in an economic crisis: Ireland as a test case		BMC health services research	Ireland	to develop a framework for assessing the resilience of health systems in terms of how they have adjusted to economic crisis	Mixed Methods	Documentary analysis and interviews	Government documents (budget and policy documents published from 2008 to 2012 have been reviewed from the Health Service Executive (HSE), the Department of Finance and the Department of Health) and interviews with key decision makers	2008-2012	Health system performance under austerity			#441
Thomas 2014	Thomas, S.; Burke, S.; Barry, S.	2014	The Irish health-care system and austerity: Sharing the pain		The Lancet										#442
Todrys 2009	Todrys, K. W.; Amon, J. J.	2009	Within but without: human rights and access to HIV prevention and treatment for internal migrants		Globalization and Health									Aligned with	#434
Toffolutti 2019	Toffolutti, V.; McKee, M.; Melegaro, A.; Ricciardi, W.; Stuckler, D.	2019	Austerity, measles and mandatory vaccination: cross-regional analysis of vaccination in Italy 2000-14		European journal of public health	Italy	to assess whether austerity in the health sector might have impacted adversely on MMR coverage in Italy	Quantitative	Secondary data analysis	Italian National Institute of Health; Italian National Institute of Statistics	2000-2014	MMR coverage rates at 24 months of age; public health expenditure			#89
Toffolutti 2019	Toffolutti, V.; Suhrcke, M.	2019	Does austerity really kill?		Economics and Human Biology	28 EU countries	to determine the association of mortality with macroeconomic fluctuations from that with fiscal policy measures,	Quantitative	Secondary data analysis	The European Health for All Database (HFA-DB) and Eurostat	1990-2013	demographic, socio-economic, business cycle and health and lifestyle indicators, and general government expenditure and revenues as percentage of GDP			#88
Tolosana 2018	Tolosana, E. S.	2018	Economic crisis, austerity and rural areas: a qualitative study exploring perceptions of the effects on health care system and health in Navarra, Spain		Saude E Sociedade										#87
Torfs 2021	Torfs, L.; Adriaenssens, S.; Lagaert, S.; Willems, S.	2021	The unequal effects of austerity measures between income-groups on the access to healthcare: a quasi-experimental approach		International Journal for Equity in Health	Ireland, UK, Iceland, Sweden, Portugal	to examine the unequal effects of retrenchment in healthcare expenditures on access to medical care for different income groups across European countries	Quantitative	Secondary data analysis	European Union Statistics of Income and Living Conditions survey (EU-SILC)	2008 and 2014	health expenditure, income, unmet medical needs,			#84
Triantafyllou 2011	Triantafyllou, Konstantinos; Angeletopoulou, Chryssi	2011	Increased suicidality amid economic crisis in Greece		Lancet Correspondence	Greece	to explore the links between major depressive symptoms and socio_x0002_economic variables	Quantitative	Telephone questionnaire	2256 survey respondents	2009-2011	Structured Clinical Interview for DSM-IV Axis I Disorders (SCID-I) and financial strain was measured by the Index of Personal Economic Distress (IPED			#1047
Tsang 2015	Tsang, M. A.; Schneider, J. A.; Sypsa, V.; Schumm, P.; Nikolopoulos, G. K.; Paraskevis, D.; Friedman, S. R.; Malliori, M.; Hatzakis, A.	2015	Network characteristics of people who inject drugs within a new HIV epidemic following austerity in Athens, Greece		Journal of Acquired Immune Deficiency Syndromes										#80
Tsiachristas 2015	Tsiachristas, A.; Lionis, C.; Yfantopoulos, J.	2015	Bridging knowledge to develop an action plan for integrated care for chronic diseases in Greece		International Journal of Integrated Care	Greece	to analyse the status of integrated care in Greece, and on the other to develop an action plan for reform	Mixed Methods	Policy Analysis	World Economic Outlook Database; OECD, : Health at a Glance 2014; policy documents and literature	2007-2014	patient satisfaction, health expenditure, integratd health care, prevention, person centred care, policy alignment, personnel			#79
Tsiantou 2014	Tsiantou, V.; Mylona, K.; Karampli, E.; Boubouchairopoulou, N.; Pavi, E.; Kyriopoulos, J.	2014	Challenges and opportunities in the management of chronic diseases during the economic crisis in Greece: A qualitative approach		Value in Health										#78
Tsiantou 2014	Tsiantou, V.; Zavras, D.; Karampli, E.; Athanasakis, K.; Pavi, E.; Kyriopoulos, J.	2014	Physicians estimation regarding the impact of recession on patient adherence to treatment in diabetes type 2 in Greece		Value in Health										#77
Tsounis 2014	Tsounis, A.; Sarafis, P.; Alexopoulos, E. C.	2014	Austerity and its consequences on cancer screening in Greece		The Lancet									Aligned with	#76
Tucker 2020	Tucker, R.; Moffatt, F.; Timmons, S.	2020	Austerity on the frontline- a preliminary study of physiotherapists working in the National Health Service in the UK		Physiotherapy theory and practice	UK	s to explore the lived reality of austerity as experienced by physiotherapists working on the frontline of the National Health Service	Qualitative	Interviews	2 health professionals interviewed	2017	fulfilling professional responsibilities, changing org. landscape, professional reality of rationalizing and accommodating austerity			#74
Tyrovolas 2018	Tyrovolas, S.; Kassebaum, N. J.; Stergachis, A.; Abraha, H. N.; Alla, F.; Androudi, S.; Car, M.; Chrepa, V.; Fullman, N.; FÃ¼rst, T.; Haro, J. M.; Hay, S. I.; Jakovljevic, M. B.; Jonas, J. B.; Khalil, I. A.; Kopec, J. A.; Manguerra, H.; Martopullo, I.; Mokdad, A.; Monasta, L.; Nichols, E.; Olsen, H. E.; Rawaf, S.; Reiner, R.; Renzaho, A. M. N.; Ronfani, L.; Sanchez-NiÃ±o, M. D.; Sartorius, B.; Si…	2018	The burden of disease in Greece, health loss, risk factors, and health financing, 2000â€“16: an analysis of the Global Burden of Disease Study 2016		The Lancet Public Health	Greece, Cyrpus	to explore temporal trends in health loss, risk factors, and health financing in Greece from 2000 to 2016, comparing with those of Cyprus and western Europe overall	Quantitative	Secondary data analysis	Global Burden of Diseases, Injuries, and Risk Factors Study	2000-2016	All-cause mortality and causes of death; health expenditure; Non-fatal health loss as expressed by Years lived with disability (YLD)s			#70
UrbanosGarrido 2014	Urbanos Garrido, R.; Puig-Junoy, J.	2014	[Austerity policies and changes in healthcare use patterns. SESPAS report 2014]		Gaceta Sanitaria										#69
Uutela 2010	Uutela, Antti	2010	Economic crisis and mental health		Current opinion in psychiatry									Aligned with	#1046
Vandoros 2013	Vandoros, S.; Hessel, P.; Leone, T.; Avendano, M.	2013	Have health trends worsened in Greece as a result of the financial crisis? A quasi-experimental approach		European journal of public health	Greece and Poland	to examine the impact of the recent financial crisis on health in Greece	Quantitative	Secondary data analysis	European Union Statistics on Income and Living Conditions survey	2006-2009	n self-rated health			#64
Vandoros 2013	Vandoros, S.; Stargardt, T.	2013	Reforms in the Greek pharmaceutical market during the financial crisis		Health Policy	Greece	to provide an overview of recent policy changes in the Greek pharma_x0002_ceutical market as a response to the crisis	Mixed Methods	Policy Analysis	WHO Global Health Expenditure Database; General Secretariat of Social Insurance; policy documents	2010-2011	Pharmaceutical expenditure, public and private health expenditure,			#62
Venetoklis 2021	Venetoklis, T.	2021	Exogenous shocks and citizens' satisfaction with governmental policies: can empirical evidence from the 2008 financial crisis help us understand better the effects of the COVID-19 pandemic?		Quality & Quantity	14 countries	to examine to what extend the fnancial crisis of 2008 afected levels of individual satisfac_x0002_tion with governments in general and three policy areas in particular; the economy, health services and education	Quantitative	Secondary data analysis	European Social Survey	2002-2018	satisfaction of the respondents with the activities of the government in general and three measure the level of satisfaction with particular government policies: the economy, health services and educa_x0002_tion			#58
Vrachnis 2014	Vrachnis, N.; Vlachadis, N.; Iliodromiti, Z.; Valsamakis, G.; Creatsas, G.	2014	Austerity and health in Greece		The Lancet										#47
Wenzl 2017	Wenzl, M.; Naci, H.; Mossialos, E.	2017	Health policy in times of austerity-A conceptual framework for evaluating effects of policy on efficiency and equity illustrated with examples from Europe since 2008		Health Policy										#35
White 2018	White, B.; Ellis, C.; Jones, W.; Moran, W.; Simpson, K.	2018	The effect of the global financial crisis on preventable hospitalizations among the homeless in New York State		Journal of Health Services Research and Policy										#33
Williams 2011	Williams, R.; Hazell, P.	2011	Austerity, poverty, resilience, and the future of mental health services for children and adolescents		Current Opinion in Psychiatry										#29
Williams 2017	Williams, D.; Thomas, S.	2017	The impact of austerity on the health workforce and the achievement of human resources for health policies in Ireland (2008-2014)		Human resources for health	Ireland	to evaluate how the Irish health system coped with austerity in relation to Human Resources for Health (HRH) and whether austerity allowed and/or facilitated the implementation of HRH policy	Quantitative	Secondary data analysis	Health Searvice Executive national HR data	2008-2014	WTE totals, skill mix, acute and non-acute; direct pay and agency pay;			#30
Willis 2017	Willis, E.; Carryer, J.; Harvey, C.; Pearson, M.; Henderson, J.	2017	Austerity, new public management and missed nursing care in Australia and New Zealand		Journal of advanced nursing	Australia and New Zealand	To outline the way the culture of austerity arising from the Global Financial Crisis has been used by Australian and New Zealand governments to maintain and extend healthcare budget cuts, through new public management strategies leading to missed nursing care	Mixed Methods	Survey	7,302 surveyed nurses and midwives	2012-2015	quality of patient care and nursing work, as well as contributing to missed care			#27
Wilson 2011	Wilson, D.	2011	International aids policy choices for a changing financing landscape		Sexually Transmitted Infections										#26
Wishnia 2020	Wishnia, J.; Goudge, J.	2020	Impact of financial management centralisation in a health system under austerity: a qualitative study from South Africa		BMJ Global Health										#24
Wolstencroft 2013	Wolstencroft, S.; Khosa, A. D.	2013	Audit of the Health Service Executive orthodontic referral pathway between 2009 and 2011 in the Dublin Mid-Leinster region		Journal of the Irish Dental Association	Ireland	to determine if the HSE austerity measures have had a bearing on the orthodontic service performance in the Dublin Mid-Leinster HSE region	Quantitative	Secondary data analysis	performance indicators outlined by the HSE HealthStat3 for hospitals and local health offices	2009-2011	performance of the orthodontic department and primary care clinicians in the referral process of new patients			#23
Wren 2019	Wren, M. A.; Connolly, S.	2019	A European late starter: Lessons from the history of reform in Irish health care		Health Economics, Policy and Law										#21
Xanthopoulou 2016	Xanthopoulou, S.; Katsaliaki, K.	2016	Evaluation of generic drug use in the Greek market during the financial crisis		Archives of Hellenic Medicine										#19
Yang 2018	Yang, J. C.; Roman-Urrestarazu, A.; Brayne, C.	2018	Binge alcohol and substance use across birth cohorts and the global financial crisis in the United States		PLoS ONE										#18
Zabalegui 2010	Zabalegui, Adelaida; Cabrera, Esther	2010	Economic crisis and nursing in Spain		Journal of nursing management	Spain	describe the economic context in Spain and its impact on the health care sector and in nursing schools				2007-2010	indicators related to health care and nursing schools		Yes	#1045
Zambarloukou 2015	Zambarloukou, S.	2015	Greece After the Crisis: Still a south European welfare model?		European Societies	Greece	to examine how the reforms introduced in key welfare institutions, the austerity measures adopted, alongside changes in the labour market and family arrangements have transformed the welfare state	Mixed Methods	Policy Analysis	Various	2009-2015	Changes to Pensions system, public health system, unemployment benefit, non-work related benefits	Aligned with		#12
Zavras 2016	Zavras, D.; Zavras, A. I.; Kyriopoulos, I. I.; Kyriopoulos, J.	2016	Economic crisis, austerity and unmet healthcare needs: the case of Greece		BMC health services research	Greece	to assess how economic crisis affected unmet healthcare needs in Greece	Quantitative	Secondary data analysis	EU-SILC database	2004-2011	unmet healthcare needs,			#10
Zavras 2017	Zavras, D.; Naoum, P.; Athanasakis, K.; Kyriopoulos, J.; Pavi, E.	2017	Unmet healthcare needs due to financial reasons in times of austerity		Value in Health										#11
Zhekov 2009	Zhekov, A.	2009	Outpatient care during the global crisis		General Medicine										#9
Zikidou 2020	Zikidou, S.; Hadjidema, S.	2020	Households Health Expenditure in Interannual Correlation With Public Health Expenditure in Greece		Frontiers in Public Health	Greece	to examine the level of the public health expenditure and the private Greek household health expenditure (HHE) within the period 1988–2018	Quantitative	Secondary data analysis	Household Budget Surveys; OECD Health statistics	1987-2018	household and public health expenditures			#7
Zilidis 2020	Zilidis, C.; Stuckler, D.; McKee, M.	2020	Use of amenable mortality indicators to evaluate the impact of financial crisis on health system performance in Greece		European journal of public health	Greece	describe how health outcomes associated with health system performance have changed in Greece over the period of the recent economic crisis	Quantitative	Secondary data analysis	Hellenic Statistical Authority (ELSTAT)	2000-2016	Amenable mortality			#6
Zlatareva 2016	Zlatareva, A.	2016	The control on expenses for reimbursed drugs and examples of most commonly used measures and policies - Theoretical analysis (part II)		General Medicine										#5
Zodian 2017	Zodian, S. A.; Bekirogullari, Z.; Minas, M. Y.; Thambusamy, R. X.	2017	A COMPREHENSIVE LITERATURE REVIEW OF ROMANIA'S RURAL MIGRATION TO EUROPE, 2010-2016		4th Beci International Conference on Business and Economics 2017										#4
		2012	March against austerity		Midwives										#1044
		2014	Economic austerity, food poverty, and health		The Lancet									Aligned with	#1043
		2014	Health in austerity: Hard decisions for hard times		The Lancet									Aligned with	#1042
		2016	Blood glucose test strips not at any price? Effects of an austerity policy		Deutsche Apotheker Zeitung										#1041
	Grigorakis, N.; Galyfianakis, G.; Tsoukatos, E.		Assessing the responsiveness of out-of-pocket healthcare expenditure to macro-fiscal factors and different health financing systems: evidence from the European and OECD area		Euromed Journal of Business										#349

## Sheet: Included after full text screen
Lead Author & Year	Authors	Publication year	Title	Linked to another publication?	Journal (or publication other) name	Country / Region	Region Categorised	Study aim	Study Design: Qualitative, Quantitative or Mixed Methods	Methodology	PF decision for FT screen	Data Source	Study period	Outcomes of interest	Qual outcomes categorised	Quant Primary Outcome categorised	Quant Secondary outcome categorised	Findings	Economic Crisis Good, Bad or Neutral	Covidence #
Akintola 2016	Akintola, O.; Gwelo, N. B.; LabontÃ©, R.; Appadu, T.	2016	The global financial crisis: experiences of and implications for community-based organizations providing health and social services in South Africa		Critical Public Health	South Africa	African	explore the role of Community-based Organisations in the delivery of health and social services in South Africa, specifically issues related to financial crisis	Qualitative	Interviews	Include	14 managers in CBOs	Jan 2010 - Dec 2012	Issues related to service delivery	Service delivery					#1025
Aiken 2014	Aiken, L. H.; Sloane, D. M.; Bruyneel, L.; Van Den Heede, K.; Griffiths, P.; Busse, R.; Diomidous, M.; Kinnunen, J.; KoÌzka, M.; Lesaffre, E.; McHugh, M. D.; Moreno-Casbas, M. T.; Rafferty, A. M.; Schwendimann, R.; Scott, P. A.; Tishelman, C.; Van Achterberg, T.; Sermeus, W.	2014	Nurse staffing and education and hospital mortality in nine European countries: A retrospective observational study		The Lancet	Belgium, England, Finland, Ireland, the Netherlands, Norway, Spain, Sweden, and Switzerland	European	to assess whether differences in patient-to-nurse workloads and nurses’ educational qualifications in nine of the 12 RN4CAST countries with similar patient discharge data are associated with variation in hospital mortality after common surgical procedures	Quantitative	Survey	Include	Mortality - administrative data of 422730 patients and 26,516 surveys of nurses	Mortality data 2007 to 2009, Survey 2009-2010	Nursing education and 30 day mortality		PO - Mortality	Education and Mortality	An increase in a nurses’ workload by one patient increased the likelihood of an inpatient dying within 30 days of admission by 7% (odds ratio 1·068, 95% CI 1·031–1·106), and every 10% increase in bachelor’s degree nurses was associated with a decrease in this likelihood Aiken et al. Page 2 Lancet. Author manuscript; available in PMC 2015 May 24. NIH-PA Author Manuscript NIH-PA Author Manuscript N…	Bad	#1028
Fana 2021	Fana, T.; Goudge, J.	2021	Austerity, resilience and the management of actors in public hospitals: a qualitative study from South Africa		BMJ Global Health	South Africa	African	to examine the strategies used by management in response to austerity in the three public hospitals and their effect on organisational functioning	Qualitative	Case study with interviews and focus groups	Include	interviews (n=47) with managers, shop stewards and staff, as well as focus group discussions (n=12; 4 in each hospital) with staff (n=84)	2019	strategic response to austerity and organisational impact	Impact					#428
Strong 2017	Strong, A. E.	2017	Working in scarcity: Effects on social interactions and biomedical care in a Tanzanian hospital		Social Science and Medicine	Tanzania	African	to explore the social implications of budget shortfalls in the healthcare system at the level of a regional hospital	Mixed methods	observational, interviews, focus groups,	Include	1600 h of participant observation	2012-2015	health sector funding, donor support, workplace empowerment, workplace environment, professional goals, workforce shortages, motivation, improvisation	Workforce					#468
Almendra 2019	Almendra, R.; Perelman, J.; Vasconcelos, J.; Santana, P.	2019	Excess winter mortality and morbidity before, during, and after the Great Recession: the Portuguese case		International Journal of Biometeorology	Portugal	Portugal	to (i) measure the seasonal winter mortality, morbidity, and its related costs during the Great Recession (2009– 2012) in mainland Portugal and its Regional Health Administrations (RHAs) and (ii) compare it with the 4-year period that preceded (2005–2008) and followed it (2013– 2016)	Quantitative	Secondary data analysis	Include	Administrative Monthly mortality and morbidity data	2005-2008 and 2013-2016	age standardized excess winter (EW) death and hospital admissions rate and index, expected life expectancy gains without EW deaths, EW rate of potential years of life lost, and EW rate of emergency hospital admission costs.		PO - Mortality		Important increases of winter deaths and hospital admissions were identified, resulting in an important number of potential years of life lost (87 years of life lost per 100,000 inhabitants in 2009–2012), life expectancy loss (1 year in 2009–2012), and National Health Service costs with explicit temporal and spatial variations. These human and economic costs have decreased consistently during the…	Neutral	#1019
AlSaud 2018	AlSaud, A. M.; Taddese, H. B.; Filippidis, F. T.	2018	Trends and correlates of the public's perception of healthcare systems in the European Union: a multilevel analysis of Eurobarometer survey data from 2009 to 2013		BMJ Open	27 EU countries	European	to assess trends in public perceptions of health systems in 27 European Union (EU) member states following the financial crisis (2009– 2013)	Quantitative	Secondary data analysis	Include	116,706 observations of Eurobarometer Social Climate Survey	2009-2013	Public perception of health system		Public perception system		Europeans generally exhibit positive perceptions of their national healthcare systems, 64.0% (95% CI 63.6% to 64.4%). However, we observed a significant drop in positiveConcerning fiscal characteristics, wealthier countries and those dedicating higher proportion of their national income to health were more likely to maintain positive perceptions. At the individual level, perceptions of healthcare…	Bad	#1018
Richardson 2013	Richardson, E.	2013	Armenia: health system review		Health systems in transition	Armenia	Armenia		Mixed methods		Include			Health expenditure/GDP, OOPPs	Various	Various				#986
Anderson 2011	Anderson, I.; Axelson, H.; Tan, B. K.	2011	The other crisis: the economics and financing of maternal, new-born and child health in Asia		Health Policy and Planning	19 Asian countries	Asian	highlight assessments of how economic shocks, including the GFC, affect the poor in developing countries, especially vulnerable women and children in Asia	Quantitative	Secondary data analysis	Include		2000-2008 (some data prior to GFC)	health expenditure/GDP, OOP vs public		Health care expenditure		This section argues that the GFC exposes, and in some ways exacerbates, five pre-existing vulnerabilities that are character_x0002_istic of health expenditure, particularly for maternal, newborn and child health, in many countries of Asia.	Bad	#1013
Doblyte 2020	Doblyte, S.; Guillen, A. M.	2020	Access Compromised? The Impact of Healthcare Reforms under Austerity in Lithuania and Spain		Social Policy and Society	Lithuania and Spain	European	examine the evolution of equity of access to healthcare during the economic crisis in two potentially vulnerable Eastern and Southern European countries – Lithuania and Spain	Mixed methods	Secondary data analysis	Include	Literature and Eurostat AND WHO Global Health Expenditure Database	2005-2018	access to care		Access/Utilisation		We conclude that the Lithuanian healthcare system, despite potential comparative disadvantage, has shown greater performance than the Spanish one during the crisis	Good	#737
Asensio 2021	Asensio, M.	2021	The Political Legitimacy of the Healthcare System in Portugal: Insights from the European Social Survey		Healthcare	Portugal	Portugal	to analyse the social and political perception of citizens on the state of health services in two distinctive periods— before and after the economic crisis, according to self-interest, ideological preferences, and institutional setup as predictors of the satisfaction with the health system	Quantitative	Cross sectional survey	Include	European Social Survey on 14,988 individuals living in private households	2002-2018	social and political perception of citizens on the state of health services		Public perception system		The results demonstrate a negative attitude towards the health system over the years, a consistent drop during the financial crisis period, and a rapid recovery afterward. The research also shows that healthcare evaluations depend on the perceived institutional effectiveness in the citizenry’s eyes. The more the citizens perceive the government as effective and trust-worthy, the more they are sat…	Bad	#932
Augusto 2020	Augusto, G. F.; Hodges-Mameletzis, I.; Karanikolos, M.; Abrantes, A.; Martins, M. R. O.	2020	HIV prevention and treatment in Southern Europe in the aftermath of bailout programmes		European journal of public health	Cyprus, Greece, Portugal and Spain	Southern Europe	describe HIV response and progress towards the current global HIV targets	Quantitative	Secondary data analysis	Include	WHO, UNAIDS and European Centre for Disease Prevention and Control (ECDC) databases and reports as well as national reports	2005-2017	HIV indicators: (i) HIV epidemiology; (ii) adoption of WHO’s ‘Treat All’ recommendation; (iii) progress towards the UNAIDS global targets of 90–90–90; (iv) adoption/implementation of pre-exposure prophylaxis (PrEP); and (v) adoption/implementation of WHO’s HIV self-testing (HIVST) recommendation		Infectious disease	HIV	HIV incidence varied across countries since 2010, with sustained declines in Portugal and Spain, and marked increases in Greece and Cyprus. By 2016, all four countries have adopted WHO’s ‘Treat All’ recommendation, leading to a marked increase in people receiving ART. Improvements were seen in all 90–90–90 targets, with Portugal achieving those in 2017, but Greece lagging somewhat behind, as of 2…	Neutral	#928
Adams 2015	Adams, R.; Jones, A.; Lefmann, S.; Sheppard, L.	2015	Rationing is a reality in rural physiotherapy: a qualitative exploration of service level decision-making		BMC health services research	Australia	Australia	y’s primary aim was to obtain participant perspectives on decision-making about the provision of physiotherapy services in selected rural and regional communities. s. Considering their perspectives within a context of decision-making criteria and health care rationing enabled placement of perspectives within the broader health system context.	Qualitative	Survey and interviews	Include	39 surveys and 19 interviews	January to September 2012	Workforce challenges, decision-making, service provision	Decision making			The imbalance between increasing service demands and limited physiotherapy capacity meant making choices was inevitable. Decreased community access to local physiotherapy services and increased workforce stress, a key determinant of retention, are two results of such choices or decisions. Decreased access was particularly evident for adults and children requiring neurological rehabilitation and f…	Bad	#1036
Barr 2015	Barr, B.; Kinderman, P.; Whitehead, M.	2015	Trends in mental health inequalities in England during a period of recession, austerity and welfare reform 2004 to 2013		Social Science and Medicine	England	England	to investigate whether there was an increase in reported mental heath problems during this time, when any increases occurred, which groups were most affected and the extent to which these trends were explained by recent economic trends	Quantitative	Secondary data analysis	Include	Quarterly Labour Force Survey	2004-2013	self reported mental health problems, by socioeconomic group, gender, employment status		PO - Mental health		We found that the trend in the prevalence of people reporting mental health problems increased significantly more between 2009 and 2013 compared to the previous trends. This increase was greatest amongst people with low levels of education and inequalities widened. The gap in prevalence between low and high educated groups widened by 1.29 percentage points for women (95% CI: 0.50 to 2.08) and 1.3…	Bad	#912
Willis 2017	Willis, E.; Carryer, J.; Harvey, C.; Pearson, M.; Henderson, J.	2017	Austerity, new public management and missed nursing care in Australia and New Zealand		Journal of advanced nursing	Australia and New Zealand	Australia and New Zealand	To outline the way the culture of austerity arising from the Global Financial Crisis has been used by Australian and New Zealand governments to maintain and extend healthcare budget cuts, through new public management strategies leading to missed nursing care	Mixed Methods	Survey	Include	7,302 surveyed nurses and midwives	2012-2015	quality of patient care and nursing work, as well as contributing to missed care	Service delivery					#27
Basta 2018	Basta, M.; Vgontzas, A.; Kastanaki, A.; Michalodimitrakis, M.; Kanaki, K.; Koutra, K.; Anastasaki, M.; Simos, P.	2018	Suicide rates in Crete, Greece during the economic crisis: The effect of age, gender, unemployment and mental health service provision		BMC Psychiatry	Greece	Greece	To investigate the suicide mortality rates in Crete between 1999 and 2013 and their association with the economic crisis.	Quantitative	Secondary data analysis	Include	Department of Forensic Medicine files of the University of Crete.	1999-2013	Suicide rates		PO - Suicide		Our analysis showed that (1) Crete, has the highest suicide mortality rate in Greece, however no significant increase was observed between 1999 and 2013, (2) there were opposing trends between men and women, with women showing a decrease whereas men showed an increase in that period, (3) there was a significant increase of suicides in middle-aged men (40–64 yrs) and elderly, although the highest …	Neutral	#910
Alexa 2015	Alexa, J.; Recka, L.; Votapkova, J.; van Ginneken, E.; Spranger, A.; Wittenbecher, F.	2015	Czech Republic: health system review		Health systems in transition	Czech Republic	Czech Republic		Mixed methods		Include			Health expenditure/GDP	Various	Various				#1021
Beletsioti 2020	Beletsioti, C.; Niakas, D.	2020	Health services utilization and its determinants in the context of recession: evidence from Greece		Journal of public health (Oxford, England)	Greece	Greece	to investigate healthcare utilization in the Greek population in the context of austerity and its determinants	Quantitative	Secondary data analysis	Include	National Health Surveys	2009-2014	health care utilisation,		Access/Utilisation		Between 2009 and 2014, the share of those who had visited a specialist decreased, whereas that of those who had visited a general practitioner or had been hospitalized did not change signi	Bad	#903
Bertoli 2020	Bertoli, P.; Grembi, V.; Hesse, C. L.; Castello, J. V.	2020	The effect of budget cuts on C-section rates and birth outcomes: Evidence from Spain		Social Science & Medicine	Spain	Spain	the impact of strict budget restrictions at the hospital level on birth-care quality	Quantitative	Secondary data analysis	Include	the Spanish Ministry of Health, Social Services and Equality	2010-2015	the proportion of C-sections to total deliveries, the proportion of children born underweight, the proportion of children born alive, and the proportion of maternal deaths in each hospital		PO - Birth		Exploiting a difference-in-differences fixed-effects approach at the hospital level, we estimate a 3% increase in C-sections as a result of the budget restrictions, with no significant consequences on health outcomes at birth. Given the additional evidence in the literature on the negative short- and long-term effects of non_x0002_medically indicated C-sections, our paper provides important polic…	Neutral	#891
Bonovas 2012	Bonovas, Stefanos; Nikolopoulos, Georgios	2012	High-burden epidemics in Greece in the era of economic crisis. Early signs of a public health tragedy		Journal of preventive medicine and hygiene	Greece	Greece	to assess the preliminary evidence concerning outbreaks of infectious diseases, during the financial crisis	Quantitative	Secondary data analysis	Include	Surveillance data	2009-2011	Infectious disease data		Infectious disease		Greece has been suffering a high burden of different large-scale epidemics during the last three years. These include the increased mortality of influenza during the pandemic and the first post-pandemic seasons, the emergence and spread of West Nile virus, the appearance of clusters of non-imported malaria and the outbreak of Human Immunodeficiency Virus infection among people who inject drugs.	Bad	#1086
Borra 2020	Borra, C.; Pons-Pons, J.; Vilar-RodrÃ­guez, M.	2020	Austerity, healthcare provision, and health outcomes in Spain		European Journal of Health Economics	Spain	Spain	provide novel causal evidence on the short-term impact of changes in healthcare provision and regulations on health outcomes	Quantitative	Secondary data analysis	Include	Spanish Ministry of Health and NHS statistical site	1996-2015	mortality rate, sex-specific, cause-specific and sex and cause-specific mortality rate AND main measures of healthcare provision are the number of operational hospital beds per 1000 inhabitants and the number of healthcare workers per 1000 inhabitants		PO - Mortality	Access	we find that medical staf and hospital bed reductions account for a signifcant increase in mortality rates from circulatory diseases and external causes, but not from other causes of death. Similarly, mortality rates do not seem to be robustly afected by the 2012 changes in retirees’ pharmaceutical co-payments and access restrictions for illegal immigrants.	Bad/Neutral	#865
Bosch 2014	Bosch, X.; Moreno, P.; LÃ³pez-Soto, A.	2014	The painful effects of the financial crisis on Spanish health care		International Journal of Health Services	Spain	Spain		Quantitative	Secondary data analysis	Include	Catalan Health Service (CatSalut) and Catalan Health Institute (ICS), regional health ministries and National Statistics Institute	2003-2010	health care expenditure		Health care expenditure		some effects are already clear. With exceptions, Spain has not used the crisis as an opportunity to increase efficiency and quality, rationalize and reorganize health services, increase productivity, and regain public trust. We argue that immediate health care cuts may not be the best long-term answer and suggest evidence-driven interventions that involve the portfolio of free services and the pr…	Bad	#864
Evans 2020	Evans, D.	2020	What price public health? Funding the local public health system in England post-2013		Critical Public Health	England	England	to explore and make sense of the discourses of local public health funding as played out in an ongoing debate between the central British government (responsible for health spending in England) and its parliamentary and professional critics. The specific objective is to test and develop a ‘middle-range’ theory to explain the mismatch between policy rhetoric and funding decisions	Qualitative	Policy analysis	Include	government white papers (policy documents setting out proposals for future legislation), ministerial statements and its responses to criticisms, Documents pertaining to the funding of local authority public health, AND the websites of the main independent UK health policy institutions, the Kings Fund and the Health Foundation AND main UK public health professional bodies, the Faculty of Public He…	2010-2019	policy rhetoric and funding decisions	Decision making					#431
Buchan 2013	Buchan, J.; O'May, F.; Dussault, G.	2013	Nursing workforce policy and the economic crisis: A global overview		Journal of Nursing Scholarship	Global	Various	To assess the impact of the global financial crisis on the nursing workforce and identify appropriate policy responses	Quantitative	Secondary data analysis	Include	OECD, WHO, national nursing regulatory authorities	1993-2012	labour market and health spending indicators, nurse employment, and nurse migration patterns		Workforce		A variable impact of the crisis at the country level was shown by dif_x0002_ferent changes in unemployment rates and funding of the health sector. Some evidence was obtained of reductions in nurse staffing in a small number of countries. A significant and variable change in the patterns of nurse migration also was observed	Bad/Neutral	#848
Buchan 2015	Buchan, J.; Twigg, D.; Dussault, G.; Duffield, C.; Stone, P. W.	2015	Policies to sustain the nursing workforce: an international perspective		International nursing review	Australia, Portugal, UK and US	OECD	Examine metrics and policies regarding nurse workforce across four countries	Quantitative	Secondary data analysis	Include	OECD	2010	health expenditure/GDP, health profs/1000, mortality, birth, life expectancy		Workforce	Health care expenditure	Future supply of nurses in all four countries is vulnerable	Neutral/Bad	#847
Herron 2018	Herron, J. B. T.; French, R.; Gilliam, A. D.	2018	Extended operating times are more efficient, save money and maintain a high staff and patient satisfaction		Journal of perioperative practice	England	England	To assess the impact of extended operating times	Mixed methods	Questionnaires including outcome measures and qualitative data	Include	??	??	Outcome measures included: the number of cases completed, late starts, early finishes, cancelled operations, theatre overruns, preoperative assessment and 18-week targets		Service delivery		The study concludes that extended operating increased productivity from 2.8 patients per session to 3.2 patients per session with potential savings of just over £2.4 million per financial year. Extrapolating this to the other 155 trusts in England could be a potential saving of £372 million per year. Staff, trainee and patient satisfaction was unaffected.	Good	#315
Burke 2015	Burke, R. J.; Ng, E. S.; Wolpin, J.	2015	Economic austerity and healthcare restructuring: correlates and consequences of nursing job insecurity		International Journal of Human Resource Management	US	USA	examines the relationship of hospital restructuring initiatives in and their link with increased threats to job security with a variety of individual and hospital outcomes in a sample of nursing staff working in hospitals undergoing significant restructuring and downsizing	Quantitative	Survey	Include	300 hospital based nurses	2009/2010	restructuring initiatives, work attitudes, engagement, burnout, well-being AND hospital functioning and hospital facilities		Workforce	restructuring	Nurses reported a relatively large number of restructuring and downsizing initiatives. Restructuring initiatives and threats to job security accounted for a greater increment in explained variance on every outcome measure than did personal demographic factors and work situation characteristics. Threats to job security were generally associated with negative work attitudes and satisfactions, level…	Bad	#841
Kerasidou 2019a	Kerasidou, A.	2019	Empathy and Efficiency in Healthcare at Times of Austerity	Yes	Health care analysis : HCA : journal of health philosophy and policy	England	England	to explore the effects of austerity policies on the everyday experiences of doctors and nurses working in Emergency Departments	Qualitative	Interviews	Include	interviews with 9 doctors and 7 nurses	2017	experiences of A&E staff	Workforce					#231
Coardoba-Dona 2014	CÃ³rdoba-DoÃ±a, J. A.; San SebastiÃ¡n, M.; Escolar-Pujolar, A.; MartÃ­nez-Faure, J. E.; Gustafsson, P. E.	2014	Economic crisis and suicidal behaviour: The role of unemployment, sex and age in Andalusia, Southern Spain		International Journal for Equity in Health	Spain	Spain	Examine the impact of the economic crisis on suicide attempts, and its relation to unemployment, age and sex	Quantitative	Secondary data analysis	Include	e Health Emergencies Public Enterprise Information System	2003-2012	Age-adjusted suicide attempt rates		PO - Suicide		A sharp increase in suicide attempt rates in Andalusia was detected after the onset of the crisis, both in men and in women. Adults aged 35 to 54 years were the most affected in both sexes. Suicide attempt rates were associated with unemployment rates in men, accounting for almost half of the cases during the five initial years of the crisis. Women were also affected during the recession period b…	Bad	#788
Kerasidou 2019b	Kerasidou, A.; Cribb, A.	2019	Austerity measures and the transforming role of A&E professionals in a weakening welfare system	Yes	PLoS ONE	England	England	to explore the perspectives of healthcare professionals tasked with providing public services, with an emphasis on how budgetary constraints shape their sense of purpose, daily decision-making and practice	Qualitative	Interviews	Include	interviews with 9 doctors and 7 nurses	2017	the perceptions of austerity as shaping the functioning of A&E departments, of healthcare professions and of professionals themselves	Workforce					#230
Lai 2013	Lai, T.; Habicht, T.; Kahur, K.; Reinap, M.; Kiivet, R.; van Ginneken, E.	2013	Estonia: health system review		Health systems in transition	Estonia	Estonia		Mixed methods		Include			Health expenditure/GDP, OOPPs	Various	Various				#190
Brall 2019	Brall, C.; SchrÃ¶der-BÃ¤ck, P.; Porz, R.; Tahzib, F.; Brand, H.	2019	Ethics, health policy-making and the economic crisis: A qualitative interview study with European policy-makers		International Journal for Equity in Health	8 European countries	European	to assess the relevance of ethics and to highlight ethical dimensions in decision-taking by policy-makers with regard to policy and priority setting in health systems posed by the economic crisis	Qualitative	Interviews	Include	8 interviews with European policy makers	2015-2016	ethical dimensions in decision-taking by policy-makers	Decision making					#856
Chang 2013	Chang, S. S.; Stuckler, D.; Yip, P.; Gunnell, D.	2013	Impact of 2008 global economic crisis on suicide: Time trend study in 54 countries		BMJ (Online)	54 countries	Various	To investigate the impact of the 2008 global economic crisis on international trends in suicide and to identify sex/age groups and countries most affected	Quantitative	Secondary data analysis	Include	National suicide data and WHO mortality data	2009	Suicide rate and number of excess suicides		PO - Suicide		There were an estimated 4884 (95% confidence interval 3907 to 5860) excess suicides in 2009 compared with the number expected based on previous trends (2000-07). The increases in suicide mainly occurred in men in the 27 European and 18 American countries; the suicide rates were 4.2% (3.4% to 5.1%) and 6.4% (5.4% to 7.5%) higher, respectively, in 2009 than expected if earlier trends had continued.…	Bad	#816
Chantzaras 2018	Chantzaras, A. E.; Yfantopoulos, J. N.	2018	Financial protection of households against health shocks in Greece during the economic crisis		Social Science & Medicine	Greece	Greece	to investigate the evolution of financial protection of Greek households against out-of-pocket payments (OOPP) during the economic crisis	Quantitative	Secondary data analysis	Include	Household budget survey (n=33091)	2008-2015	OOPP and Catastrophic health expense		Household expenditure	OOPP	OOPP dropped by 23.5% in real values between 2008 and 2015, though their share in households' budget rose from 6.9% to 7.8%, with an increasing trend since 2012. These outcomes were driven by significant increases in medical products (20.2%) and inpatient (63%) OOPP, while outpatient expenses decreased con_x0002_siderably (−62%). Both incidence and overshoot of CHE were significantly exacerbated.…	Bad	#815
Chu 2019	Chu, C. L.; Chu, Y. H.; Lin, C. Y.; Hsieh, Y. P.; Ho, C. S.; Su, Y. Y.; Liu, C. N.	2019	Inequality in outpatient resource utilization among older adults during the 2007-2008 financial crisis: findings from Taiwan		BMC health services research	Taiwan	Taiwan	to quantify income-related inequality in national health insurance systems, especially during the global economic crisis of 2007–2008	Quantitative	Secondary data analysis	Include	Taiwan National Health Interview Surveys	2005-and 2009	Inequalities in outpatient resource utilisation		Health care expenditure	Resource allocation	The income-related health care inequality was minor from pro-rich to pro-poor across the study duration, although the difference was insignificant (women: from a concentration index [CI] of 0.0256 in 2005 to a CI of − 0.0098 in 2009; men: from a CI of 0.0379 in 2005 to a CI of 0.0310 in 2009). We used a probit model to analyze the effect of explanatory factors on outpatient resource utilization b…	Neutral/Good	#804
Clemens 2014	Clemens, T.; Michelsen, K.; Brand, H.	2014	Supporting health systems in Europe: Added value of EU actions?		Health Economics, Policy and Law	EU (multiple)	European	to appraise five areas of EU policies that comprise a health system dimension and explore their potential benefits or drawbacks in light of the crisis	Qualitative	Policy analysis	Include	EU policy documents including strategic policy documents, minutes of EU-level meetings, soft law documents and law proposals	2014-2020	(1) patient and health professional mobility, (2) the European Innovation Partnership on Active and Healthy Ageing, (3) the 3rd Public Health Action Programme, (4) Structural Funds (SF) (5) and the reflection processes in the area of health.	Impact on system					#800
Foldes 2016	Foldes, M. E.	2016	Health policy and health systems: a growing relevance for the EU in the context of the economic crisis		Journal of European Integration	EU member states	European	To analyse the effects of the economic crisis on health policy and health systems. In particular, it focused on the extension of EU economic and fiscal surveillance mechanisms to health system budgets and reforms of member states	Qualitative	Policy Analysis and Interviews	Include	Literature; EU policy documents, economic adjustment program documents for Greece, Portugal and Ireland, AND expert interviews with representatives of the European Commission, WHO Europe and stakeholders working at EU and national levels	2008-2015	Health policy changes; impact of crisis induced policy changes	Impact					#413
Coardoba-Dona 2018	Coardoba-Dona, J. A.; Escolar-Pujolar, A.; Sebastian, M. S.; Gustafsson, P. E.	2018	Withstanding austerity: Equity in health services utilisation in the first stage of the economic recession in Southern Spain		PLoS ONE	Spain	Spain	describe the trends in horizontal inequity in the use of health services in Andalusia, Spain, during the early years of the Great Recession, and the contribution of demographic, economic and social factors.	Quantitative	Secondary data analysis	Include	Andalusian Health Survey	2007, 2011-2012	(1) health care utilisation outcomes, (2) socioeconomic status indicator, (3) need variables and (4) non-need variables		Access/Utilisation		Results showed that before the crisis, the HII was positive (greater access for people with higher SES) for specialist visits but negative (greater access for people with lower SES) in the other three utilisation models. During the crisis no change was observed in inequalities in GP visits, but a pro-poor development was seen for the other types of utili_x0002_sation, with hospital and emergency …	Neutral/Bad	#799
Giovanella 2014	Giovanella, L.; Stegmuller, K.	2014	The financial crisis and health care systems in Europe: universal care under threat? Trends in health sector reforms in Germany, the United Kingdom, and Spain		Cadernos de saude publica	Germany, UK and Spain	European	to analyse trends in the contemporary health system reforms in a context of heavy financial pressures stemming from the economic crisis (2008-date) in European countries with universal health systems (Bismarckian and Beveridgean models) and to discuss their immediate and potential consequences for universal coverage	Qualitative	comparative policy analysis	Include	document analysis of reforms and legislative bills (2008-2012), secondary data from the Organization for Economic Cooperation and Development (OECD) Health Data, and statistics from the European Union and individual countries’ information system		state intervention in financing, regulation, organization, and services delivery	Impact					#384
Correia 2017a	Correia, T.; Carapinheiro, G.; Carvalho, H.; Silva, J. M.; Dussault, G.	2017	The effects of austerity measures on quality of healthcare services: a national survey of physicians in the public and private sectors in Portugal		Human resources for health	Portugal	Portugal	s to provide more evidence about the effects of an adjustment program on the quality of healthcare	Quantitative	Survey	Include	3442 physicians	2013-2014	physicians perceptions of quality of care,		Service delivery	Quality of care	the policy goal of maintaining quality of care was undermined by a lack of resources, the deterioration in medical residency conditions, and to a lesser extent, greater administrative interference in clinical decision-making. Differences in public and private services showed that the effects of the austerity measures were not the same throughout the health system. Our results also showed that phy…	Bad	#786
Correia 2017b	Correia, T.; Carapinheiro, G.; Carvalho, H.; Silva, J. M.; Vieira, J.	2017	Listening to doctors on patients' use of healthcare during the crisis: uncovering a different picture and drawing lessons from Portugal		Journal of public health (Oxford, England)	Portugal	Portugal	to ascertain whether the position of key players, i.e. doctors, may reveal realities other than those officially reported about the 2008 financial crisis	Quantitative	Survey	Include	2063 physicians	2013-2014	Patients’ requests to prescribe cheaper medications (DV1) Patients’ requests not to prescribe medications (DV2) Patients’ requests to pay for consultations and complementary diagnostic and therapeutic services (CDTS) in instalments (DV3) Patients’ abandonment of therapies for economic reasons		Prescription medication		According to doctors, an unspecified number of patients experienced difficulties using healthcare as more patients requested prescriptions for cheaper medications or simply stopped treatments. Significant variations were found according to speciality, years of practice and sector of activity	Bad	#785
Coyne 2012	Coyne, J.; Fry, B.; Murphy, S.; Smith, G.; Short, R.	2012	What is the impact of health reforms on uncompensated care in critical access hospitals? A 5-Year Forecast in Washington State		Journal of Rural Health	USA	USA	to examine impact of uncompensated care on the revenues earned by Washington’s critical access hospitals; to forecast uncompensated care to the year 2014; and to forecast the financial impact on rural hospital uncompensated care of HR 3590, the Affordable Care Act	Quantitative	Secondary data analysis	Include	financial data were collected from the Washington State Department of Health	2006-2009	bad debt expenses, charity care; uncompensated care		Funding for health system	debt	For critical access hospitals in the state of Washington, total uncom_x0002_pensated care increased by almost $16 million, a 22% increase from 2008 to 2009. By 2014, total uncompensated care is forecast to more than double from 2009, totaling $174 million annually without health reforms. Using the Urban Institute’s Health Insurance Policy Simulation Model, uncompensated care is forecast to fall b…	Bad	#779
Crookes 2020	Crookes, C.; Palladino, R.; Seferidi, P.; Hirve, R.; Siskou, O.; Filippidis, F. T.	2020	Impact of the economic crisis on household health expenditure in Greece: An interrupted time series analysis		BMJ Open	Greece	Greece	to analyse changes in household health expenditure in Greece over the economic crisis and explored whether the impact differed across socioeconomic groups	Quantitative	Secondary data analysis	Include	Greek Household Budget Survey	2004 and 2008-2017	weighted mean monthly household expenditure, OOPP		Household expenditure	OOPP	the population level trend in household health spending was reversed after the crisis began (pre-crisis trend: €0.040 decrease per quarter (95% CI: −0.785 to −0.022), post-crisis trend: €0.315 increase per quarter (95% CI: −0.004 to 0.635)). We also found that spending on inpatient services and pharmaceuticals has been increasing since the start of the crisis, whereas outpatient services expendit…	Bad	#776
Currie 2019	Currie, J.; Castillo, M. G.; Adekanmbi, V.; Barr, B.; O'Flaherty, M.	2019	Evaluating effects of recent changes in NHS resource allocation policy on inequalities in amenable mortality in England, 2007-2014: time-series analysis		Journal of epidemiology and community health	England	England	to explore the impact of this on inequalities in amenable mortality between local areas	Quantitative	Secondary data analysis	Include	324 lower-tier local authorities in England	2007-2014	mortality rates from conditions amenable to healthcare from NHS AND funding allocations to local NHS commissioners		PO - Mortality		More deprived areas received proportionally more funding between 2007 and 2014, though the reorganisation of commissioning in 2012 stalled this. Funding increases to more deprived local areas accounted for a statistically significant reduction in inequalities in male amenable mortality between local areas of 13 deaths per 100 000 (95% CI 2.5 to 25.9). Funding changes were associated with a reduct…	Good	#769
daCosta 2017	da Costa, F. A.; Teixeira, I.; Duarte-Ramos, F.; Proenca, L.; Pedro, A. R.; Furtado, C.; da Silva, J. A.; Cabrita, J.	2017	Effects of economic recession on elderly patients' perceptions of access to health care and medicines in Portugal		International Journal of Clinical Pharmacy	Portugal	Portugal	To evaluate elderly patient’s perceived effects of the crisis on their accessibility to prescribed medicines and medical care, as well, as the implications on their medicine-taking behaviour	Quantitative	Questionnaire	Include	1231 elderly patient’s	2013	health-related experiences AND self-reported adherence		Patient experience	access to medication and care	27.3% of patients had stopped using treatments or health services in the previous year for financial motives; mostly private medical appointments, followed by dentist appointments. Almost 30% of patients stopped purchasing prescribed medicines. Over 20% of patients reduced their use of public services. Out-of-pocket expenses with medicines were considered higher in the current year by 40.1% of pa…	Bad	#768
Janssen 2016	Janssen, D.; Jongen, W.; SchrÃ¶der-BÃ¤ck, P.	2016	Exploring the impact of austerity-driven policy reforms on the quality of the long-term care provision for older people in Belgium and the Netherlands		Journal of aging studies	Belgium and Netherlands	European	to explore the contemporary quality of the long-term care provision in the Netherlands and the Belgian region of Flanders, a country and a region where recently substantial long-term care reforms were implemented as a response to the economic crisis and the anticipated demographic changes	Qualitative	Case study with Interviews	Include	Expert interviews (n=9)	?	quality of long term care provision for older people	Service delivery					#279
Mladovsky 2012	Mladovsky, Philipa; Srivastava, Divya; Cylus, Jonathan; Karanikolos, Marina; Evetovits, TamÃ¡s; Thomson, Sarah; McKee, Martin; World Health Organization	2012	Health policy responses to the financial crisis in Europe		OECD Policy Report	53 European member states	European	to address a gap in the literature by presenting a framework for analysing health policy responses to economic shocks; summarizing the results of a survey of health policy responses to the financial crisis in the European Region’s 53 Member States; and discussing the potential effects of these responses on health system performance	Mixed methods	Policy Analysis and survey	Include	expenditure data from the Health for All and WHOSIS databases and sent a questionnaire to a network of health policy experts in the European Region’s 53 Member States	2008-2012	health expenditure data and effect changes had on health system performance	Impact on system					#1066
Dimitrovova 2018	Dimitrovova, K.; Perelman, J.	2018	Changes in access to primary care in Europe and its patterning, 2007-12: a repeated cross-sectional study		European journal of public health	28 EU countries	European	to analyse the change in access to PC and its patterning in 28 European countries	Quantitative	Secondary data analysis	Include	EU-SILC questionnaire (n = 687 170)	2007-2012	self-reported access to PC		Access/Utilisation		The probability of reporting difficult access to PC services was 4% lower in 2012, in comparison with 2007 (OR = 0.96, P < 0.01). People with the lowest educational level (OR = 1.63, P < 0.01), high difficulty to make ends meet (OR = 1.94, P < 0.01) and with material deprivation (OR = 1.25, P < 0.01) experienced a significantly higher likelihood of difficult access. The better access in 2012 was …	Good/Neutral	#739
Pellinen 2018	Pellinen, J.; Matto, T.; Sippola, K.; Rautiainen, A.	2018	Blame game or dialogue? Financial, professional and democratic accountabilities in a complex health care setting		Accounting Auditing & Accountability Journal	Finland	Finland	to investigate how the complexity of the network governance setting affects accountability practices	Qualitative	interviews	Include	31 interviews in a Finnish health care organization	2013-2014	Financial, professional and democratic accountabilities	Decision making					#591
Goranitis 2014	Goranitis, I.; Siskou, O.; Liaropoulos, L.	2014	Health policy making under information constraints: An evaluation of the policy responses to the economic crisis in Greece		Health Policy	Greece	Greece	to evaluate the health policy responses to the economic crisis in Greece.	Mixed methods	Secondary data policy analysis	Include	t literature and evidence from the newly implemented OECD System of Health Accounts	2009-2012	policy responses to economic crisis		Health care expenditure		Between 2009 and 2012, across-the-board cuts have resulted in a decline in public health expenditure for inpatient care by 8.6%, for pharmaceuticals by 42.3% and for outpa_x0002_tient care by 34.6%	Bad	#368
Kentikelenis 2014	Kentikelenis, A.; Karanikolos, M.; Reeves, A.; McKee, M.; Stuckler, D.	2014	Greece's health crisis: From austerity to denialism		The Lancet	Greece	Greece	review the background to the crisis, assess how austerity measures have aff ected the health of the Greek population and their access to public health services, and examine the political response to the mounting evidence of a Greek public health tragedy	Mixed methods	Policy analysis and secondary data analysis	Include	European Union Statistics on Income and Living Conditions data	2007-2011	Access to health services	Access/Utilisation	Unmet need	Various	Increased HIV infections, TB, Unmet need and no health coverage (outdated eligibility thresholds), increased suicide	Bad	#239
Exworthy 2021	Exworthy, M.; Lafond, S.	2021	New development: Commercialization of the English National Health Service: a necessity in times of financial austerity?		Public Money & Management	England	England	To examine income received by National Health Service (NHS) providers from non-NHS sources to determine Which NHS trusts are exploiting the opportunities of the 2012 Act to increase their non-NHS income	Quantitative	Secondary data analysis	Include	annual accounts of NHS trusts	2013–2014 and 2015–2016	income sources		Funding for health system		Our analysis revealed clear patterns of growing dependence on alternative sources of income beyond local or national commissioners of their services. Our results show that community health trusts are the most vulnerable to cuts in local government spending. This situation is likely to become more precarious as a result of the financial pressures on local government across England following the Co…	Bad	#429
Kerasidou 2016	Kerasidou, A.; Kingori, P.; Legido-Quigley, H.	2016	"you have to keep fighting": Maintaining healthcare services and professionalism on the frontline of austerity in Greece		International Journal for Equity in Health	Greece	Greece	analyse how austerity measures are affecting healthcare professionals’ ability to cope, and explores how their idea of professionalism has been challenged and revised in the face of austerity	Qualitative	Interviews	Include	22 interviews with nurses, doctors and pharmacists	2014	health professionals’ ability to cope, and explores how professionalism has been challenged and revised in the face of austerity	Workforce					#228
Koukia 2013	Koukia, Evmorfia; Mangoulia, Polyxeni; Gonis, Nikolaos; Katostaras, Theofanis	2013	Violence against health care staff by patientâ€™s visitor in general hospital in Greece: Possible causes and economic crisis		Open Journal of Nursing	Greece	Greece	1) Examine the types of violence experienced by physicians and nurses in various departments by patients’ visitors; 2) Identify the possible causes; 3) Determine the association of economic crisis and violent episodes	Mixed methods	Questionnaire	Include	250 health care staff—physicians, nurses, nurses’ assistants	2011	Workplace violence from patients and association with economic crisis		Workforce		A majority of respondents had experienced some forms of violence (verbal, psycho_x0002_logical, physical and sexual). The most frequently reported incident was verbal violence followed by psychological violence. Violation of visiting hours and long waiting periods were among the most common causes of violence. Associations were found between workplace violence and demographics and types of wards.…	Bad	#1072
Friedman 2009	Friedman, Jed; Schady, Norbert	2009	How many more infants are likely to die in Africa as a result of the global financial crisis?			sub-Saharan Africa	African	we assess the likely impact of the current financial crisis on infant mortality in Africa	Quantitative	Secondary data analysis	Include	Demographic and Health Surveys	2009	infant mortality		PO - Mortality	infant	At current growth projections, their estimates suggest there will be 30,000– 50,000 excess infant deaths in sub-Saharan Africa. Most of these additional deaths are likely to be poorer children (born to women in rural areas and lower education levels) and are overwhelmingly female. If the crisis continues to worsen the number of deaths may grow much larger, especially those to girls	Bad	#407
Galbany-EstraguÃ©s 2016	Galbany-EstraguÃ©s, P.; Nelson, S.	2016	Migration of Spanish nurses 2009-2014. Underemployment and surplus production of Spanish nurses and mobility among Spanish registered nurses: A case study		International journal of nursing studies	Spain	Spain	to examine the health and workforce policy trends in Spain between 2009 and 2014 and to analyse their correlation with the migration of nurses	Quantitative	Secondary data analysis - Single embedded case study	Include	Health Statistics, Organization for Economic Cooperation and Development (1996 to 2013); Ministry of Education, Culture and Sports (2006 to 2013); Ministry of Employment and Social Security (2009 to 2014); Ministry of Health, Social Services and Equality (1997 to 2014); and National Institute of Statistics (1976 to 2014)	2009-2014	Nurses mobility, employment and education trends		Workforce		A transformation of the Spanish health system has reduced the number of employed nurses per capita since 2010. Moreover, reductions in public spending, labour market reforms and widespread unemployment have affected nurses in two ways: first by increasing the number of applicants per vacancy between 2009 and 2013, and second, by an increase in casual positions. However, despite the poor job marke…	Bad	#398
Gili 2013	Gili, Margalida; Roca, Miquel; Basu, Sanjay; McKee, Martin; Stuckler, David	2013	The mental health risks of economic crisis in Spain: evidence from primary care centres, 2006 and 2010		The European Journal of Public Health	Spain	Spain	the associations of the recession on the frequency of mood, anxiety, somatoform, alcohol-related and eating disorders among those visiting Spanish primary care settings	Quantitative	Secondary data analysis	Include	patient data (7940 patients in 2006–07 and 5876 in 2010–11)	2006-2007 and 2010-2011	frequency of mental disorder		PO - Mental health		Compared with the pre-crisis period of 2006, the 2010 survey revealed substantial and significant increases in the proportion of patients with mood (19.4% in major depression), anxiety (8.4% in generalized anxiety disorder), somatoform (7.3%) and alcohol-related disorders (4.6% in alcohol dependence), all significant at P < 0.001, but not in eating disorders (0.15%, P = 0.172). Independent of obs…	Bad	#1077
Kyriakidou 2018	Kyriakidou, N.; Triliva, S.	2018	The "constant tug-of-war" in mental health care in Greece		Mental Health Review Journal	Greece	Greece	to develop understandings of how the constant change and the persistent and deepening crisis have impacted mental health professionals’ work lives	Qualitative	Interviews	Include	21 mental health professionals	Approx. 2016	Health professionals experience of recession, impact	Workforce					#194
Glasper 2015	Glasper, A.	2015	Is essential learning being compromised by austerity?		British journal of nursing (Mark Allen Publishing)	UK	UK		Quantitative	Based on findings of survey	Include			Education of nurses		Workforce	Education	Worryingly, nearly 20% of respondents told the RCN that they had not been able to finish their mandatory essential training over the previous 12 months. The primary reason cited for this was staff shortages, which was compromising their ability to leave the workplace to access and complete training. 85% of nursing staff are using their own time and 31% their own funds to undertake essential train…	Bad	#380
Kyriopoulos 2014	Kyriopoulos, I. I.; Zavras, D.; Skroumpelos, A.; Mylona, K.; Athanasakis, K.; Kyriopoulos, J.	2014	Barriers in access to healthcare services for chronic patients in times of austerity: an empirical approach in Greece		International Journal for Equity in Health	Greece	Greece	To investigate the magnitude of barriers in access to health services for chronic patients and the socioeconomic and demographic characteristics that affect them	Mixed methods	Telephone questionnaire	Include	1594 chronic patients suffering from Alzheimer, hypertension, diabetes and chronic obstructive pulmonary disease (COPD)	2013	self-rated health, geographic and economic barriers to accessing care		Access/Utilisation		A total of 25% of chronic patients face geographical barriers while 63.5% and 58.5% of them are in front of economic and waiting list barriers, respectively. Unemployed, low-income and low-educated are more likely to face economic barriers in access. Moreover, women, low-income patients, and patients with lower health status are more likely to be in front of geographical barriers. In addition, th…	Bad	#192
Papadakaki 2017	Papadakaki, M.; Lionis, C.; Saridaki, A.; Dowrick, C.; De BrÃºn, T.; Oâ€™Reilly-De BrÃºn, M.; Oâ€™Donnell, C. A.; Burns, N.; Van Weel-Baumgarten, E.; Van Den Muijsenbergh, M.; Spiegel, W.; MacFarlane, A.	2017	Exploring barriers to primary care for migrants in Greece in times of austerity: Perspectives of service providers		European Journal of General Practice	Greece	Greece	To identify service providers’ views on the barriers to migrant healthcare	Qualitative	Focus groups	Include	Focus groups	2013	(a) emphasis on major challenges in healthcare provision, (b) low perceived control and effectiveness to support Box 1. Normalization process theory (NPT)—based items included in the focus group guide. 1. Does this guideline make sense? 2. What impact will the implementation of this guideline have in the Greek primary care setting? 3. Does the guideline fit into the local priorities of the primar…	Migrant					#606
Golinelli 2017	Golinelli, D.; Toscano, F.; Bucci, A.; Lenzi, J.; Fantini, M. P.; Nante, N.; Messina, G.	2017	Health Expenditure and All-Cause Mortality in the 'Galaxy' of Italian Regional Healthcare Systems: A 15-Year Panel Data Analysis	Yes, Golinelli 2018	Applied Health Economics and Health Policy	Italy	Italy	to examine whether and how per capita public healthcare expenditure (PHE) in the Italian regions was related to the all-cause mortality rate (MR) between 1999 and 2013	Quantitative	a pooled cross-sectional time series study	Include	Italian Institute of Statistics	1999-2013	health expenditure and mortality		Health care expenditure	Mortality	Higher spending on DPS was associated with a lower MR. Other expenditure variables were not significantly associated with the MR. Conclusions The results highlight the importance of medical services and goods provided directly by public services (i.e. hospital-based general and specialized wards and offices, emergency departments, etc.). DPS represents the driving force of the system and should b…	Neutral	#370
Golinelli 2018	Golinelli, D.; Bucci, A.; Toscano, F.; Filicori, F.; Fantini, M. P.	2018	Real and predicted mortality under health spending constraints in Italy: a time trend analysis through artificial neural networks	Yes, Golinelli 2017	BMC health services research	Italy	Italy	to analyse the trend of mortality and health spending in Italy and to investigate their correlation in consideration of the funding constraints experienced by the Italian national health system	Quantitative	Secondary data analysis	Include	Italian Institute of Statistics	1995-2014	health expenditure and mortality		Health care expenditure	Mortality	Directly provided services (DPS) and Agreed Upon Services (TAUS) decreased since 2011. There was a mismatch in mortality rates between real and predicted values. DPS resulted significantly associated to mortality (p < 0.05). In repeated mortality forecasting analysis, predicted MR was found to be lower when considering the pre-constraints health spending trend.	Bad	#371
Tsiachristas 2015	Tsiachristas, A.; Lionis, C.; Yfantopoulos, J.	2015	Bridging knowledge to develop an action plan for integrated care for chronic diseases in Greece		International Journal of Integrated Care	Greece	Greece	to analyse the status of integrated care in Greece, and on the other to develop an action plan for reform	Mixed Methods	Policy Analysis	Include	World Economic Outlook Database; OECD, : Health at a Glance 2014; policy documents and literature	2007-2014	patient satisfaction, health expenditure, integrated health care, prevention, person centred care, policy alignment, personnel	Various					#79
Green 2017	Green, M. A.; Dorling, D.; Minton, J.; Pickett, K. E.	2017	Could the rise in mortality rates since 2015 be explained by changes in the number of delayed discharges of NHS patients?		Journal of epidemiology and community health	England	England	examine whether increases in the number of individuals who are delayed being discharged from hospital are associated with changes in the number of deaths	Quantitative	Secondary data analysis	Include	Office for National Statistics	2010-2016	mortality rates AND delayed transfer of care		PO - Mortality		We estimate that each additional day an acute admission was late being discharged was associated with an increase in 0.394 deaths (95% CIs 0.220 to 0.569). For each additional acute patient delayed being discharged, we found an increase of 7.322 deaths (95% CIs 1.754 to 12.890). Findings for non-acute admissions were mixed. Conclusion The increased prevalence of patients being delayed in discharg…	Bad	#358
Grima 2018	Grima, S.; Spiteri, J. V.; Jakovljevic, M.; Camilleri, C.; Buttigieg, S. C.	2018	High Out-of-Pocket Health Spending in Countries With a Mediterranean Connection		Frontiers in Public Health	Cyprus, Greece, Italy, Malta, Portugal, Spain	Southern Europe	Analyse and compare out-of-pocket health spending in countries with a European Mediterranean connection	Quantitative	Secondary data analysis	Include	WHO’s Global Health Expenditure Database	1995-2014	health expenditure/GDP, OOPP,		Household expenditure	OOPP	Mediterranean countries spend less on total healthcare expenditure (THE) than the EU average, both as a proportion of GDP, as well as in per capita terms. This is primarily driven by lower-than-EU-average public funding of healthcare. The 2008/2009 macro-economic and financial crisis had a significant impact on the countries under review, and explains the persistent reductions in public health sp…	Bad	#347
Gunnlaugsson 2016	Gunnlaugsson, G.	2016	Child health in Iceland before and after the economic collapse in 2008		Archives of Disease in Childhood	Iceland	Iceland	to address the impact of the economic crisis in Iceland on the health and well-being of children and families	Quantitative	Secondary data analysis	Include	several national databases that monitor healthcare delivery and outcome, and nationwide survey data on child and adolescent health and well-being	2007-2014	health, social care, welfare educational outcomes		PO - Patient outcomes	Health and wellbeing	By the maintenance of free universal healthcare for pregnant women and children, child health has been preserved. Six years later, there is little notable impact of the crisis on key child health indicators. Yet, the proportion of children born small-for_x0002_gestational age increased from 2.0% to 3.4%. One important pillar for the outcome is the good coverage and easy access to universal health…	Neutral	#343
Vandoros 2013b	Vandoros, S.; Stargardt, T.	2013	Reforms in the Greek pharmaceutical market during the financial crisis		Health Policy	Greece	Greece	to provide an overview of recent policy changes in the Greek pharma_x0002_ceutical market as a response to the crisis	Mixed Methods	Policy Analysis	Include	WHO Global Health Expenditure Database; General Secretariat of Social Insurance; policy documents	2010-2011	Pharmaceutical expenditure, public and private health expenditure,		Health care expenditure		These changes included (a) price cuts, (b) the re-introduction of a positive list, (c) changes in the profit margins of pharmacies and wholesalers, and (d) tenders for hospital drugs. As a result, public drug expenditure decreased from D 5.09 billion in 2009 to D 4.25 billion in 2010 and D 4.10 billion in 2011.	Bad	#62
Gustafsdottir 2017	Gustafsdottir, S. S.; Fenger, K.; Halldorsdottir, S.; Bjarnason, T.	2017	Social justice, access and quality of healthcare in an age of austerity: users' perspective from rural Iceland		International Journal of Circumpolar Health	Iceland	Iceland	to examine healthcare services in Fjallabyggð, in rural northern Iceland, from users’ perspective and evaluate social justice, access and quality of healthcare in an age of austerity	Mixed methods	Questionnaires and interviews	Include	2 Questionnaires (n=732 & 415) and 10 interviews with healthcare users	2009-2014	social justice, access and quality of healthcare	Access/Utilisation		Quality of care	There was significantly less satisfaction with accessibility and variety of healthcare services in 2012 after services downsizing. (althought satifaction levels were pretty high at both data points)	Neutral	#340
Olafsdottir 2013	Olafsdottir, A. E.; Allotey, P.; Reidpath, D. D.	2013	A health system in economic crises: a case study from Iceland		Scandinavian journal of public health	Iceland	Iceland	to analyse the reactions of the Icelandic health system during the first 7 months of the economic crisis in 2008	Mixed methods	Grounded theory and documentary analysis	Include	Oct 2008 - April 2009		Government response to crises, governance, public perception	Decision making					#628
Balfe 2013	Balfe, M.; Brugha, R.; Smith, D.; Sreenan, S.; Doyle, F.; Conroy, R.	2013	Considering quality of care for young adults with diabetes in Ireland		BMC health services research	Ireland	Ireland	investigates perceptions of quality of care for young adults with Type 1 diabetes (23–30 years old)	Qualitative	Interviews	Include	35 clients and 13 professionals		perspectives on the quality of diabetes services	Service delivery					#917
Horridge 2019	Horridge, K. A.; Dew, R.; Chatelin, A.; Seal, A.; Macias, L. M.; Cioni, G.; Kachmar, O.; Wilkes, S.	2019	Austerity and families with disabled children: a European survey		Developmental Medicine and Child Neurology	23 European countries	European	To describe the impact austerity measures have had on families with disabled children across Europe and on professionals providing services for them	Quantitative	Surveys	Include	Families (n=731) and professionals (n=959)	2016	FOR COORDINATORS: cost and access to health services, education, social care, and welfare support for disabled children and young people AND FOR FAMILIES / PROFESSIONALS direct and indirect experiences of austerity cuts, access to services and support, and reflections on how well needs had been met over time		PO - Patient outcomes		The direct and indirect impact of austerity cuts and worse working conditions were reported more often by professionals from countries with austerity, compared to those without. Most families reported services to be worse in quality than 3 years ago. Families with completely dependent disabled children said the needs of their disabled children are significantly less well met now, compared to 10 y…	Bad/Neutral	#999
Burke 2014	Burke, S.; Thomas, S.; Barry, S.; Keegan, C.	2014	Indicators of health system coverage and activity in Ireland during the economic crisis 2008-2014 - From 'more with less' to 'less with less'		Health Policy	Ireland	Ireland	to assess how well the system coped with a downsizing of resources by an analysis of coverage and health system activity indicators	Mixed methods	Secondary data analysis	Include	e Department of Finance, HSE Annual Reports, HSE National Service Plans and waiting list data collected by the HSE AND OECD, WHO	2008-2014	(i) healthcare funding and resources, (ii) the coverage of the population with free or subsidised care, (iii) the efficiency of resources used, (iv) access to timely care.		Service delivery		From 2013, the indicators show a system that has no choice but ‘to do less with less’ with diminishing returns from crude cuts. This is evident in declining numbers with free care, of hospital cases and home care hours, alongside increased wait-times and expensive agency staffing.	Bad	#840
Burke 2016	Burke, S. A.; Normand, C.; Barry, S.; Thomas, S.	2016	From universal health insurance to universal healthcare? The shifting health policy landscape in Ireland since the economic crisis		Health Policy	Ireland	Ireland	to assess the gap between policy intent and practice and the difficulties in implementing major health system reform especially while emerging from an economic crisis	Mixed methods	Policy analysis	Include	Policy documents tracing universal health care	2001-2015	Breadth, score and depth of universal health coverage	Universal Health Care					#838
Gleeson 2021	Gleeson, L. L.; Oâ€™Brien, G. L.; Oâ€™Mahony, D.; Byrne, S.	2021	Thirst for change in a challenging environment: healthcare providersâ€™ perceptions of safety culture in a large Irish teaching hospital		Irish Journal of Medical Science	Ireland	Ireland	to investigate healthcare workers’ perceptions of the safety culture in a large Irish teaching hospital in a climate of national under-resourcing of healthcare	Qualitative	Semi-structured interviews	Include	17 interviews with patients	2019	safety culture in teaching hospital	Workforce					#378
Johnston 2019	Johnston, B. M.; Burke, S.; Barry, S.; Normand, C.; Fhalluin, M. N.; Thomas, S.	2019	Private health expenditure in Ireland: Assessing the affordability of private financing of health care		Health Policy	Ireland	Ireland	to investigate the affordability of private health expenditure among Irish households and the services contributing towards financial hardship	Quantitative	Secondary data analysis	Include	The Irish Household Budget Survey	2009-2010 and 2015-2016	household consumption, private health expenditure, poverty and capacity to pay		Household expenditure		Despite signs of economic recovery, the incidence of unaffordable private health spending increased over the years—from 15% in 2009-10 to 18.8% in 2015-16. People on low incomes were disproportionately affected. The largest component of unaffordable spending for poorer households is PHI and not user charges, which have actually fallen as a cause of hardship. Our findings indicate that reliance on…	Bad	#269
Konig 2018	Konig, D.; Fellinger, M.; Pruckner, N.; Hinterbuchinger, B.; Dorffner, G.; Gleiss, A.; Vyssoki, S.; Vyssoki, B.	2018	Availability and use of mental health services in European countries: Influence on national suicide rates		Journal of Affective Disorders	10 European countries	European	examine changes in availability and use of mental health services between 2000 and 2013 and to investigate the effect of these factors on the c	Quantitative	Secondary data analysis	Include	Eurostat	2000-2013	GDP, unemployment, suicide mortality rate, metrics of health service utilisation		PO - Patient outcomes		In this study, a significant change in slope starting from 2008 was revealed for the number of psychiatric beds, hospitalizations due to affective disorder or any psychiatric disorder and for prescribed antidepressants. Furthermore, a significant step change for hospitalizations due to affective disorder was observed in 2008. SMR exhibited a significant step change in 2008 for males and females a…	Bad	#205
Kana 2017	Kana, M. A.; Correia, S.; Peleteiro, B.; Severo, M.; Barros, H.	2017	Impact of the global financial crisis on low birth weight in Portugal: a time-trend analysis		BMJ Global Health	Portugal	Portugal	to examine time trends in low birth weights during the past two decades in Portugal, researching the impact of the 2007–2008 global financial crisis and taking into consideration individual and contextual changes	Quantitative	Secondary data analysis	Include	Statistics Portugal— Instituto Nacional de Estatística	1995-2014	Low birth rates		Access/Utilisation	Patient outcomes	The 2007–2008 global financial crisis was associated with a significant increase in Low Birthc Weight, particularly among infants of non-Portuguese mothers	Bad	#261
Karanikolos 2016	Karanikolos, M.; Gordeev, V. S.; Mackenbach, J. P.; McKee, M.	2016	Access to care in the Baltic States: did crisis have an impact?		European journal of public health	Estonia, Latvia and Lithuania	Baltic	analyse the impact of the economic crisis and post-crisis austerity measures on health systems and access to medical services in the three countries	Quantitative	Secondary data analysis	Include	EU-SILC data	2009-2012	Unmet medical/dental need (examination or treatment)/access to care		PO - Unmet need		Between 2009 and 2012 unmet need has increased significantly in Latvia (OR: 1.24, 95% confidence interval (CI): 1.15–1.34) and Estonia (OR: 1.98, 95% CI: 1.72–2.27), but not Lithuania (OR: 0.84. 95% CI: 0.69–1.04). The main drivers of increased unmet need were inability to afford care in Latvia and long waiting lists in Estonia.	Bad/Neutral	#258
Karanikolos 2018	Karanikolos, M.; Mackenbach, J. P.; Nolte, E.; Stuckler, D.; McKee, M.	2018	Amenable mortality in the EU-has the crisis changed its course?		European journal of public health	28 EU countries	European	to analyse amenable mortality trends from 2000 onwards in the countries of the EU in order to understand the possible impacts of the global financial crisis by means of Joinpoint regression analysis	Quantitative	Secondary data analysis	Include	WHO	2000-2015	Amenable mortality and other mortality		PO - Mortality		Amenable and other mortality have declined in the EU since 2000, albeit faster for amenable mortality. We observed increases in amenable mortality following the global financial crisis for females in Estonia [from _x0004_4.53 annual percentage change (APC) in 2005–12 to 0.03 APC in 2012–14] and Slovenia (from _x0004_4.22 APC in 2000–13 to 0.73 in 2013–15) as well as males and females in Greece(ma…	Neutral/Bad	#256
Karavokyros 2019	Karavokyros, I. G.; Kirkilessis, G. I.; Schizas, D.; Chelidonis, G.; Pikoulis, E.; Griniatsos, J.	2019	Emergency inguinal hernioplasties in a tertiary public Hospital in Athens Greece, during the economic crisis		BMC surgery	Greece	Greece	to investigate changes in how the public respond to common health condition pre and post recession	Quantitative	Secondary data analysis	Include	Surgical data from public general hospital in Athens	2005-2009 AND 2012-2016	surgical technique, signs of ischemia of the herniated organ, concomitant intestinal resections, length of hospital stay (LOHS) and cost of treatment per patient		Access/Utilisation		During the crisis: (i) the emergency hernioplasties increased significantly, (ii) more patients (exclusively Greek) presented with intestinal ischemia requiring longer hospitalization and higher treatment cost, (iii) the mean age of the urgently treated patients decreased significantly (iv) regional (epidural) anesthesia was more frequent. Although a direct causal relation could not be proven by …	Bad	#254
Keegan 2013	Keegan, C.; Thomas, S.; Normand, C.; Portela, C.	2013	Measuring recession severity and its impact on healthcare expenditure		International Journal of Health Care Finance & Economics	27 EU countries	European	to identify the initial relationships between the economic crisis and changes in public and private health expend	Quantitative	Secondary data analysis	Include	Eurostat, WHO, National Health Accounts	2007-2009	recession severity AND private and public health expenditures		Health care expenditure		, overall, an initial counter-cyclical response in health spending (both public and private) across countries. However, our analysis finds evidence of a negative relationship between recession severity and changes in certain health expenditures.	Neutral/Bad	#246
Humphries 2017	Humphries, N.; Crowe, S.; McDermott, C.; McAleese, S.; Brugha, R.	2017	The consequences of Ireland's culture of medical migration		Human resources for health	Ireland	Ireland	to initiate debate in Ireland and other high-income countries about the clash between the professional culture of migration and the policy objective of medical workforce self-sufficiency	Mixed methods	Interviews and secondary data analysis	Include	50 interviews with medical doctors and survey data from 1,636 trainee doctors	2014 (survey) and March and July 2015	Health professional migration	Workforce					#298
Humphries 2019	Humphries, N.; McDermott, A. M.; Conway, E.; Byrne, J. P.; Prihodova, L.; Costello, R.; Matthews, A.	2019	'Everything was just getting worse and worse': deteriorating job quality as a driver of doctor emigration from Ireland		Human resources for health	Ireland	Ireland	considers how deteriorating job quality and the normalisation of extreme working is driving Irish trained hospital doctors to exit [16] the Irish health system via emigration [9] and is also deterring their return to work in the Irish health sy	Qualitative	Interviews	Include	40 Irish emigrant doctors	2018	Perceptions of emigrant Irish doctors	Workforce					#297
Keramidou 2018	Keramidou, I.; Triantafyllopoulos, L.	2018	The impact of the financial crisis and austerity policies on the service quality of public hospitals in Greece		Health Policy	Greece	Greece	to assess perceived hospital care quality one year or more after their discharge from hospital	Quantitative	Questionnaire	Include	1872 patients	2015-2016	perceived quality of care in hospital		Patient experience	Quality of care	The findings reveal that public hospital service quality is at a medium level (66.2 on a scale from 1 to 100) over 2007–2014, presenting a decreasing trend during the recession. Policies to address the crisis may have contributed to a reduction in hospital expenditures, but at the same time patients were increasingly dissatisfied with the technical care.	Bad	#232
Kenneally 2012	Kenneally, M.; Walshe, V.	2012	Pharmaceutical cost-containment policies and sustainability: Recent Irish experience		Value in Health	Ireland	Ireland	to review and assess the main pharmaceutical cost-containment policies used in Ireland in recent years, and to highlight how a policy that improved fiscal sustainability but worsened economic sustainability could have improved both if an option-based approach was implemented	Mixed methods	Policy analysis?	Include	2007-2010	2011	ex-factory price of drugs, pharmacy dispensing fees and community drug scheme coverage, patient co-payments		Health care expenditure		policy measures reduced public spending on com_x0002_munity drugs by an estimated €380m in 2011. The policy restricting free prescription drugs for persons older than 70 years, though effective in reducing public cost, increased the total cost of the drugs supplied. The policy-induced cost increase stems from a fees anomaly between the two main community drugs schemes which is circumvented by our…	Bad	#240
Nolan 2014	Nolan, Anne; Barry, Sarah; Burke, Sara; Thomas, Steve	2014	The impact of the financial crisis on the health system and health in Ireland			Ireland	Ireland	to assess the impact of the financial crisis since 2008–2009 on health systems in the European Region	Mixed methods	Case study, policy analysis, secondary data analysis (quantitative and qualitative)	Include	OECD, EUROSTAT, CSO, Department of Public Expenditure and Reform, HSE, Interviews	1990-2014	demographic and economic indicators, public expenditure, health care expenditure, health entitlements, Hospital activity	Impact on system					#1065
Thomas 2012a	Thomas, Steve; Burke, Sara	2012	Coping with austerity in the Irish health system		Eurohealth	Ireland	Ireland	to summarise the range of policy responses, which aimed to contain health sector costs and target resources more effectively	Mixed Methods	Policy Analysis	Include	Policy documentation	2007-2012	volume and quality of care; costs of publicly financed health care;	Various			The Irish economy contracted by 10.8% from 2008 to 2010 and the standardised unemployment rate increased dramatically from 4.8% in 2007 to 14.2% by January 2012. In response, austerity measures in the health sector aimed to contain costs and to target resources more effectively. Some of the policies also had the effect of shifting costs from the public purse to private households. Recruitment and…		#1049
Ketilsdottir 2019	Ketilsdottir, A.; Ingadottir, B.; Jaarsma, T.	2019	Self-reported health and quality of life outcomes of heart failure patients in the aftermath of a national economic crisis: a cross-sectional study		ESC Heart Failure	Iceland	Iceland	describe characteristics, health status, and socio-economic status of outpatient heart failure (HF) patients several years after a national economic crisis and to assess whether socio-economic factors were associated with patient-reported outcome measures (PROMs)	Quantitative	Questionnaires and secondary data analysis	Include	124 questionnaires and from electronic patient records	2014	self-care (the 12-item European Heart Failure Self-Care Behaviour scale), HF-related knowledge (Dutch Heart Failure Knowledge Scale), symptoms (Edmonton Symptom Assessment System), sense of security (Sense of Security in Care—‘Patients’ evaluation’), health status (EQ-5D visual analogue scale), health-related quality of life (HRQoL) (Kansas City Cardiomyopathy Questionnaire), and anxiety and depr…		PO - Patient outcomes	utilisation	This Icelandic patient population reported similar health-related outcomes as have been previously reported in international studies. This study indicates that even after a financial crisis, most of the patients have managed to prioritize and protect their health even though a large proportion of patients have a low income, use many health care resources, and have insufficient access to care. It …	Neutral	#227
Kirigia 2011	Kirigia, J. M.; Nganda, B. M.; Mwikisa, C. N.; Cardoso, B.	2011	Effects of global financial crisis on funding for health development in nineteen countries of the WHO African Region		BMC International Health and Human Rights	19 countries of the WHO African region	African	to monitor the effects of global financial crisis on funding for health development; and to discuss the way forward.	Quantitative	Questionnaire	Include	19 responses from directors of policy and planning in ministries of health	2009	budget cuts, price of medicines, unemployment rates, policy measures taken,		Funding for health system		36.8% (7/19) indicated they had been notified by the Ministry of Finance that the budget for health would be cut; 15.8% (3/19) had been notified by partners of their intention to cut health funding; 61.1% (11/18) indicated that the prices of medicines had increased recently; 83.3% (15/18) indicated that the prices of basic food stuffs had increased recently; 38.8% (7/18) indicated that their loca…	Bad	#218
Kondilis 2013	Kondilis, E.; Giannakopoulos, S.; Gavana, M.; Ierodiakonou, I.; Waitzkin, H.; Benos, A.	2013	Economic crisis, restrictive policies, and the population's health and health care: the Greek case		American journal of public health	Greece	Greece	to clarify s the impact of restrictive policies during economic crisis and illustrates the implications for public health in other countries	Quantitative	Secondary data analysis	Include	Hellenic Statistical Authority	1998-2012	Unemployment, GDP, Suicide, household health expenditure, utilisation of health services		PO - Patient outcomes		Suicide and homicide mor_x0002_tality rates among men in_x0002_creased by 22.7% and 27.6%, respectively, between 2007 and 2009, and mental disor_x0002_ders, substance abuse, and infectious disease morbidity showed deteriorating trends during 2010 and 2011. Utiliza_x0002_tion of public inpatient and primary care services rose by 6.2% and 21.9%, respectively, between 2010 and 2011, while the Minist…	Bad	#206
Kontaxakis 2013	Kontaxakis, V.; Papaslanis, T.; Havaki-Kontaxaki, B.; Tsouvelas, G.; Giotakos, O.; Papadimitriou, G. N.	2013	Suicide in Greece: 2001-2011		Psychiatrike = Psychiatriki	Greece	Greece	examine the changes of suicide rates in Greece during the last decade (2001–2011) with particular consideration in the recent period of economic crisis (2008–2011	Quantitative	Secondary data analysis	Include	Hellenic Statistical Authority (ELSTAT)	2001-2011	Yearly and mean total, age and sex-SSR (standardised suicide) were calculated in five years age groups		PO - Suicide		During the period of crisis (2008–2011) total SSR increased by 27.2%. In males increased by 26.9% and in females by 28.5%. There was a statisti_x0002_cally significant increase in total SSR during the crisis regarding subjects 50–54 years old (t=3.43, p=0.007) and in total SSR of males (t=2.31, p=0.047) as well as of the males age groups 50–54 (t=3.56, p=0.006), 45–49 (t=2.87, p=0.02), 30–34 (t=2…	Bad	#203
Thomas 2013	Thomas, S.; Keegan, C.; Barry, S.; Layte, R.; Jowett, M.; Normand, C.	2013	A framework for assessing health system resilience in an economic crisis: Ireland as a test case		BMC health services research	Ireland	Ireland	to develop a framework for assessing the resilience of health systems in terms of how they have adjusted to economic crisis	Mixed Methods	Documentary analysis and interviews	Include	Government documents (budget and policy documents published from 2008 to 2012 have been reviewed from the Health Service Executive (HSE), the Department of Finance and the Department of Health) and interviews with key decision makers	2008-2012	Health system performance under austerity	Decision making			The Irish economy contracted by 10.8% from 2008 to 2010 and the standardised unemployment rate increased dramatically from 4.8% in 2007 to 14.2% by January 2012. In response, austerity measures in the health sector aimed to contain costs and to target resources more effectively. Some of the policies also had the effect of shifting costs from the public purse to private households. Recruitment and…		#441
Carney 2017	Carney, M. A.	2017	"Sharing One's Destiny": Effects of austerity on migrant health provisioning in the Mediterranean borderlands		Social Science and Medicine	Italy	Italy	to advance three, interconnected arguments: 1) the everyday effects of austerity have marginalized both Italian citizens and noncitizens, though in uneven ways; 2) lack of coordination among sectors inhibits continuity and efficacy of care of migrants and asylum-seekers, in some cases intensifying the chronicity of health ailments; and 3) responses to austerity, such as community and local initia…	Qualitative	participant observation, unstructured interviews, and semi structured interview	Include	interviews with with Italian citizens, migrants of precarious legal status, and asylum seekers	2014-2016	Perspectives on migrant health and challenges of migrant healthcare provisioning	Migrant					#824
DeBelvis 2012	De Belvis, A. G.; FerrÃ¨, F.; Specchia, M. L.; Valerio, L.; Fattore, G.; Ricciardi, W.	2012	The financial crisis in Italy: Implications for the healthcare sector		Health Policy	Italy	Italy	to describe the current macro scenario and the main responses taken to face the crisis and highlights the downside risks of introducing “linear” cuts in the allocation of resources	Mixed methods	Policy analysis and secondary data analysis	Include	Relazione General della Situazione Economica del Paese AND Minister of Health and Finance and National Statistical Office ISTAT	2001-2010	public and private healthcare expenditures,		Various		Preliminary evidence shows that the crisis is affecting the quality of nutrition and the incidence of psychiatric disorders. During this difficult financial situation Italy is also facing the risk of a major reduction in investments for preventive medicine, Evidence Based Medicine infrastruc_x0002_tures, health information systems and physical capital renewal. This cost-cutting strategy may have …	Bad	#758
Kyriopoulos 2019	Kyriopoulos, I.; Nikoloski, Z.; Mossialos, E.	2019	The impact of the Greek economic adjustment programme on household health expenditure		Social Science & Medicine	Greece	Greece	to examine how households behaved in the face of such an economic shock and the “triple hit” of decreased availability and capacity of the public health system, increased user charges, and lower ability to pay for health care	Quantitative	Secondary data analysis	Include	Greek Household Budget Surveys	2008-2015	household health expenditure, household income,		Household expenditure		We find that the income elasticity of HHE is consistently below unity and exhibits a statistically significant increase after the introduction of the EAP. Thus, households appear to exhibit greater consumption responses to changes in their income during the post-EAP period.	Bad	#193
Lopez-Lopez 2021	Lopez-Lopez, S.; Del Pozo-Rubio, R.; Ortega-Ortega, M.; Escribano-Sotos, F.	2021	Catastrophic household expenditure associated with out-of-pocket healthcare payments in Spain		International Journal of Environmental Research and Public Health	Spain	Spain	to analyse the incidence and intensity of financial catastrophism derived from Spanish households’ out-of-pocket payments associated with health care during the period 2008–2015	Quantitative	Secondary data analysis	Include	Household Budget Survey	200-2015	health expenditures and other household expenditures		Household expenditure		The results reveal that, in 2008, 4.42% of Spanish households dedicated more than 40% of their income to financing out-of-pocket payments in health, with an average annual gap of EUR 259.84 (DE: EUR 2431.55), which in overall terms amounts to EUR 3939.44 million (0.36% of GDP).	Bad	#155
Palese 2014	Palese, A.; Vianello, C.; Cassone, A.; Polonia, M.; Bortoluzzi, G.	2014	Financial austerity measures and their effects as perceived in daily practice by Italian nurses from 2010 to 2011: A longitudinal study		Contemporary nurse	Italy	Italy	to describe cost containment measures and their effects at the bedside as perceived by nurses.	Mixed methods	longitudinal 2-time survey and delphi technique	Include	2002 nurses responded to surveys	2010-2011	cost containment measures and their effects as perceived by nurses in daily practice		Workforce		The effects of these cost containment measures have been perceived by nurses especially in terms of (1) increased stress levels, (2) increased number of patients with social problems, and (3) increased nursing workloads. In addition, greater difficulties in finding clinical placement for nursing students and fewer resources devoted to nursing professional development were reported, indicating tha…	Bad	#611
Behmane 2019	Behmane, D.; Dudele, A.; Villerusa, A.; Misins, J.; Klavina, K.; Mozgis, D.; Scarpetti, G.	2019	Latvia: Health System Review		Health systems in transition	Latvia	Latvia		Mixed methods		Include			Health expenditure/GDP/OOP payments	Various	Various				#904
Legido-Quigley 2016	Legido-Quigley, H.; Karanikolos, M.; Hernandez-Plaza, S.; de Freitas, C.; Bernardo, L.; Padilla, B.; SÃ¡ Machado, R.; Diaz-Ordaz, K.; Stuckler, D.; McKee, M.	2016	Effects of the financial crisis and Troika austerity measures on health and health care access in Portugal		Health Policy	Portugal	Portugal	to assess the impact of the recession and subsequent austerity on health and to health care	Quantitative	Secondary data analysis	Include	e European Union Statistics for Income and Living Conditions (EU-SILC), OECD, Eurostat, and the Portuguese Ministry of Health	2010-2012	self-reported unmet medical need		PO - Unmet need		Our results show that the odds of respondents reporting having an unmet medical need more than doubled between 2010 and 2012 (OR = 2.41, 95% CI 2.01–2.89), with the greatest impact on those in employ_x0002_ment, followed by the unemployed, retired, and other economically inactive groups. The reasons for not seeking care involved a combination of factors, with a 68% higher odds of citing financial…	Bad	#175
Schakel 2017	Schakel, H. C.; Jeurissen, P.; Glied, S.	2017	The influence of fiscal rules on healthcare policy in the United States and the Netherlands		International Journal of Health Planning and Management	US and Netherlands	OECD	to compare fiscal rules and their effects on health entitlements in the United States and the Netherlands since 2010	Mixed methods	Policy Analysis	Include	Policy and budgetary documentation	2011-2015	healthcare expenditure, Compliance with fiscal rules	Health care expenditure					#944
Antunes 2019	Antunes, A.; Frasquilho, D.; ZÃ³zimo, J. R.; Silva, M.; Cardoso, G.; FerrÃ£o, J.; Caldas-de-Almeida, J. M.	2019	Solutions to tackle the mental health consequences of the economic recession: A qualitative study integrating primary health care users and professionals€™ perspectives		Health Policy	Portugal	Portugal	to explore the views and perspectives of PHC users and professionals in the Lisbon Metropolitan Area (LMA) regarding possible solutions to address mental health consequences of the economic recession and to improve delivery of health care	Qualitative	Interviews and focus groups	Include	5 FGs (n=26 users) and interviews with health profs (n=27)	2016-2017	Public and professionals perceptions of recession and service delivery	Service delivery					#1006
Barradas 2017	Barradas, C. D. S.; Nunes, J. A.	2017	Facing austerity: the decline in health access and quality of care for patients with cancer in Portugal		Historia, ciencias, saude--Manguinhos	Portugal	Portugal	to present how the austerity measures associated with financial recovery are changing the economics of health policy and health governance in Portugal, limiting citizens’ access to high-quality public health services and generating strong concerns among professionals in this area	Mixed methods	Policy analysis and qualitative	Include	Policy documents and health professional statements		perception of how policy changes (economic and governance) are impacting health care professionals	Access/Utilisation	Access/Utilisation	Quality of care	Although they may partially agree with some of the health reforms they considered necessary, the professionals we spoke to in the area of oncology clearly opposed the majority of the austerity measures, which have serious consequences for oncology.	Bad	#911
Lusardi 2010	Lusardi, Annamaria; Schneider, Daniel J; Tufano, Peter	2010	The economic crisis and medical care usage			USA, Great Britain, Canada, France, and Germany	OECD	to document the reduction in individuals’ usage of routine non-emergency medical care in the midst of the economic crisis	Quantitative	Survey	Include	6485 respondents from 5 countries	2009	medical care usage, economic household distress,		Access/Utilisation		A substantially larger fraction of Americans have reduced medical care than have individuals in Great Britain, Canada, France, and Germany, all countries with universal health care systems. At the national level, reductions in medical care are related to the degree to which individuals must pay for it, and within countries are strongly associated with exogenous shocks to wealth and employment	Bad	#1069
Doetsch 2017	Doetsch, J.; Pilot, E.; Santana, P.; Krafft, T.	2017	Potential barriers in healthcare access of the elderly population influenced by the economic crisis and the troika agreement: A qualitative case study in Lisbon, Portugal		International Journal for Equity in Health	Portugal	Portugal	to identify potential barriers among the elderly population (aged 65 and above) to healthcare access influenced by the economic crisis and the troika agreement	Qualitative	Interviews	Include	13 semi-structured interviews of healthcare experts, municipality authority, health care providers, negotiator of the troika agreement, hospital managers, health economists and elderly	2016	Healthcare access	Access					#736
Nunes 2019a	Nunes, A. M.; Ferreira, D. C.	2019	Reforms in the Portuguese health care sector: Challenges and proposals		The International journal of health planning and management	Portugal	Portugal	to explore several key issues that Portuguese health policymakers currently face	Mixed methods	Policy analysis	Include	Various including Statistics Portugal, OPSS, policy documents	?? 2009-2016	pubic health measures, strategic response, reform options	Various					#644
Nunes 2019b	Nunes, A. M.; Ferreira, D. C.	2019	The health care reform in Portugal: Outcomes from both the New Public Management and the economic crisis		The International journal of health planning and management	Portugal	Portugal	to evaluate the impact of health care reform policies since 2002, focusing on the measures and results achieved in the period of NPM reforms adapted to the health sector (2002‐2010), during a period of NUNES AND FERREIRA 197economic and financial crisis (2011‐2015), and in a postcrisis recovery period (2016‐2017)	Mixed methods	Policy analysis	Include	Various including Directorate‐General of Budget; Portuguese Observatory on Health Systems;	2002-2017	resource allocation, reforms, impact of austerity	Various					#643
Medel-Herrero 2019	Medel-Herrero, A.; Gomez-Beneyto, M.	2019	The impact of the 2008 economic crisis on the increasing number of young psychiatric inpatients		Revista de Psiquiatria y Salud Mental	Spain	Spain	to investigate the impact of the 2008 economic crisis on the number of psychiatric hospital discharges.	Quantitative	interrupted time series analysis	Include	e Spanish Hospital Morbidity Survey	2002-2013	psychiatric hospital discharges.		PO - Mental health		Psychiatric hospital admissions abruptly increased in April 2008, coinciding with the onset of the economic crisis. We identified age groups and diagnoses affected. Increased hospitalizations were found only at the age-ranges most affected by the rise in unemployment. The diagnoses affected were those most sensitive to environmental changes.	Bad	#711
Medel-Herrero 2020	Medel-Herrero, A.; Shumway, M.; Smiley-Jewell, S.; Bonomi, A.; Reidy, D.	2020	The impact of the Great Recession on California domestic violence events, and related hospitalizations and emergency service visits		Preventive Medicine	California, USA	USA	Explore the impact of the Great Recession on domestic violence (DV) related hospitalizations and emergency department (ED) visits in California	Quantitative	Secondary data analysis	Include	California's Office of Statewide Health Planning and Development (OSHPD)	2000-2015	DV-related hospital and ED morbidity rates and service utilization		PO - Domestic Violence		A dramatic increase in DV episodes was found potentially associated with the Great Recession. The number of ED visits per month tripled from pre- to post-recession (104.9 vs. 290.6), along with an increased number of hospitalizations (77.1 vs. 95.6); African Americans and Native Americans were disproportionally impacted. In addition, psy_x0002_chiatric comorbidities, severe DV episodes, in-hospit…	Bad	#710
Nunes 2019c	Nunes, A. M.; Ferreira, D. C.; Fernandes, A. C.	2019	Financial Crisis in Portugal: Effects in the Health Care Sector		International Journal of Health Services	Portugal	Portugal	to analyse some of the most important macroeconomic indicators, the existing evidence in official published reports, and the main health policies implemented in the period of troika agreement (FY2011–FY2015)	Mixed methods	Policy analysis and econometric analysis	Include	Various: : Instituto Nacional de Estat_x0001_ıstica (2010), Direc¸~ao-Geral do Orc¸amento – S_x0001_ıntese de Execuc¸~ao Orc¸amental	2002-2016	Health Care Expenditures and Financing Public Providers; Health Policies and the Memoranda of Understanding; The Application of Austerity Measures and Their Effects in the Health Sector; public hospitals’ performance	Health care expenditure					#641
Nunes 2020	Nunes, A. M.; Ferreira, D. C.; de Matos, A.; JuliÃ£o, R. M.	2020	The Portuguese generic medicines market: What's next?		Health Policy	Portugal	Portugal	to analyse the main policy measures already implemented as well as the incentives created for the replacement of brand-name medicines with generics	Mixed methods	Policy analysis	Include	Various: policy documents, SNS, INFARMED website	2010-2018	Generic medicines	Prescription medicine					#642
Russo 2016	Russo, G.; Rego, I.; Perelman, J.; Barros, P. P.	2016	A tale of loss of privilege, resilience and change: the impact of the economic crisis on physicians and medical services in Portugal		Health Policy	Portugal	Portugal	to explore their perceptions on the impact of the crisis on the country’s market medical services, on physicians’ motivation, and the ensuing coping strategies	Qualitative	Interviews	Include	21 interviews with physicians, policy-makers and healthcare managers	2010-2015	market medical services, on physicians’ motivation, and the ensuing coping strategies	Workforce					#965
Sakellarides 2014	Sakellarides, Constantino; Castelo-Branco, Luis; Barbosa, PatrÃ­cia; Azevedo, Helda	2014	The impact of the financial crisis on the health system and health in Portugal		Copenhagen: World Health Organization	Portugal	Portugal	to assess the impact of the financial crisis since 2008–2009 on health systems in the European Region	Mixed methods	Case study, policy analysis, secondary data analysis (quantitative and qualitative)	Include	OECD, EUROSTAT, CSO, Department of Public Expenditure and Reform, HSE, Interviews	1960-2012	demographic and economic indicators, public expenditure, health care expenditure, health entitlements (user charges), drug expenditure, infant mortality	Various					#1053
Noto 2020	Noto, G.; Belardi, P.; Vainieri, M.	2020	Unintended consequences of expenditure targets on resource allocation in health systems		Health Policy	Italy	Italy	to investigate the effects of a cutback initiative intended to control personnel costs in a federal Beveridge health system through the analysis of resource allocation at the devolved level	Quantitative	Secondary data analysis	Include	e financial statements published by the 21 Italian regional health systems	2012-2017	i) cost of personnel (PC); ii) purchase of services costs (PSC); iii) total co		Health care expenditure	Resource allocation	The results show that this measure had a significant impact on achieving a cost reduction of the specific production factor in the majority of the regional systems, thus ‘hitting the target’; how_x0002_ever, considering the dynamic related to the potential substitute of personnel costs, this strategy ‘missed the point’ because the sum of Personnel Costs and Purchse of services costs (PSC) slightl…	Bad	#645
Smatana 2016	Smatana, M.; Pazitny, P.; Kandilaki, D.; Laktisova, M.; Sedlakova, D.; Paluskova, M.; van Ginneken, E.; Spranger, A.	2016	Slovakia: Health System Review		Health systems in transition	Slovakia	Slovakia		Mixed methods		Include			Health expenditure/GDP, OOPPs	Various	Various				#490
Correia 2015	Correia, T.; Dussault, G.; Pontes, C.	2015	The impact of the financial crisis on human resources for health policies in three southern-Europe countries		Health Policy	Greece, Portugal and Cyprus	Southern Europe	to explore how health workforce policies have evolved in three southern European countries under external constraints imposed by emergency financial programmes agreed with the International Monetary Fund, Cen_x0002_tral European Bank and European Commission	Qualitative	Policy analysis	Include	successive versions of the Memoranda of Understanding (MoU) and following reports to documentthe reform proposals agreed with the “Troika”	2010-203	health workforce related policies; planning and management	Workforce
Petmesidou 2014	Petmesidou, M.; Pavolini, E.; Guillen, A. M.	2014	South European Healthcare Systems under Harsh Austerity: A Progress-Regression Mix?		South European Society and Politics	Greece, Italy, Portugal, Spain	Southern Europe	to examine healthcare reform in Southern Europe (SE) under the impact of the economic crisis and austerity	Mixed methods	Policy Analysis	Include	OECD, WHO, Eurobarometer, National Currency Units (NCU) at 2005 Consumer Price Index, OOPP,	2000-2012	retrenchment, restructuring and recalibration strategies, austerity-driven reforms on current (and expected) health outcomes	Impact					#583
Alvarez-Galvez 2019	Alvarez-Galvez, J.; Suarez-Lledo, V.; Martinez-Cousinou, G.; Muniategui-Azkona, E.; Gonzalez-Portillo, A.	2019	The impact of financial crisis and austerity policies in Andalusia, Spain: Disentangling the mechanisms of social inequalities in health through the perceptions and experiences of experts and the general population		International Journal for Equity in Health	Spain	Spain	to explore the social perception of the impact of the economic crisis on health and the public health system in Andalusia	Qualitative	Interviews and focus groups	Include	5 FGs and 10 interviews (n=47)	Nov 2015 - June 2016	Social perception of impact of financial crisis	Impact on system					#1016
Okon 2019	Okon, M.; Henderson, A.; Kinnear, D.; Cooper, S. A.	2019	Trends and variations in per capita expenditure on adult intellectual disabilities health and social care across Scotland, and by urban/rural class		Journal of Applied Research in Intellectual Disabilities	Scotland	Scotland	to investigate whether there are any variations in Health Board and Local Authority expenditure on adult intellectual disabilities services across Scotland, and whether there is a year-on-year impact of austerity over a 3 year period, 2012/13–2014/15, prior to budgetary integration	Quantitative	Secondary data analysis	Include	Scottish Government statistics	2012-2015	per capita expenditure on adult intellectual disabilities health and social care		Health care expenditure	Disability	There was a 3.41% decrease in real term expenditure on adult intellectual disabilities services between 2012/13 and 2014/15 (>£32 million).Scottish expenditure on adult intellectual disabilities services has not kept abreast of rising living costs. It varies considerably across the country: a post_x0002_code lottery	Bad	#629
Castano 2016	Castano, J.; Ospina, J. E.; CaylÃ , J. A.; Greer, S. L.	2016	Restricting Access to Health Care to Immigrants in Barcelona: A Mixed-Methods Study With Immigrants Who Have Experienced an Infectious Disease		International journal of health services : planning, administration, evaluation	Spain	Spain	to determine the percentage of foreign-born persons with an infectious disease who had an Individual Health Card (IHC) prior to the Real Decreto-ley 16/2012 (RDL) and to determine whether foreign-born persons with an infectious disease in Barcelona encountered problems accessing health care after the RDL	Mixed methods	Survey	Include	93 immigrants surveyed, with 69 followed up with second survey AND open ended survey to 21 health care providers	2012	Infectious disease data, access to care		Access/Utilisation		Results also show that 66% of respond_x0002_ents, including 54% of unemployed respondents, 3% of respondents working without contracts, and those in informal employment (9%), may be at risk of losing at least part of their health coverage.	Bad	#821
Olafsson 2016	Olafsson, A.	2016	Household Financial Distress and Initial Endowments: Evidence from the 2008 Financial Crisis		Health Economics (United Kingdom)	Iceland	Iceland	to estimate the effects of exposure to the financial crisis on new-borns’ health	Quantitative	Secondary data analysis	Include	National Birth Register	2005-2009	GDP, birth outcomes, parental characteristics		PO - Birth	Birth	Exploiting the sudden and unexpected collapse of the Icelandic economy, I find that first-trimester exposure to the crisis led to a sizable and significant reduction in birth weight, increased the probability of a low birth weight (4000 g). I also find evidence that the collapse reduced the sex ratio, indicating selection in utero due to maternal prenatal stress exposure	Bad	#627
Cervero-Liceras 2015	Cervero-Liceras, F.; McKee, M.; Legido-Quigley, H.	2015	The effects of the financial crisis and austerity measures on the Spanish health care system: A qualitative analysis of health professionals' perceptions in the region of Valencia		Health Policy	Spain	Spain	to explore health care professionals’ perception of the effects of austerity measures	Qualitative	Interviews	Include	21 interviews with health professionals	2013	health care providers perceptions of impact of austerity, impact on workforce and quality of care, impact of co-payments, impact of the royal decree, views on privatisation, governance, proposed solutions	Impact on system					#819
Cimas 2016	Cimas, M.; Gullon, P.; Aguilera, E.; Meyer, S.; Freire, J. M.; Perez-Gomez, B.	2016	Healthcare coverage for undocumented migrants in Spain: Regional differences after Royal Decree Law 16/2012		Health Policy	Spain	Spain	to compare regional policies regarding entitlement to healthcare for undocumented migrants after RDL 16/2012 in the 17 Autonomous Regions	Qualitative	Policy analysis	Include	29 health policy regulations published after the enactment of RDL 16/2012	2012-2014	implementation of decree and health care coverage for irregular migrants	Migrant					#802
Owusu 2021	Owusu, P. A.; Sarkodie, S. A.; Pedersen, P. A.	2021	Relationship between mortality and health care expenditure: Sustainable assessment of health care system		PLoS ONE	177 countries	Various	to examine the influence of health expenditure on infant and maternal deaths for the period 2000– 2015	Quantitative	Secondary data analysis	Include	The World Bank	2000-2015	f health expenditure on infant and maternal deaths		PO - Mortality	Health care expenditure	We found a negative effect of health expenditure on mortality across all percentiles. Infant mortality rate declines between 0.19% - 1.45% while maternal mortality rate declines ranging from 0.09% - 1.91%	Bad	#618
Palasca 2014	Palasca, Silvia; Enea, Sebastian	2014	THE AFTERMATH OF THE ECONOMIC CRISIS: HEALTHCARE SYSTEMS' INEQUALITIES IN EUROPE	Yes (Palesca 2015)		23 European countries	European	to assess the impact of the late 2000’s crisis on some European countries’ healthcare systems in order to highlight the link between the breakdown of the economic context and the negative outcomes on a social level	Quantitative	Secondary data analysis	Include	World Bank and World Health Organization databases	2006-2012	Out of pocket expenses (OOP) on health as a percentage of total expenditure on health (OOP); x General government expenditure on health as a percentage of total expenditure on health (GOV); x Private prepaid plans as a percentage of private expenditure on health (PRIV); x Social security expenditure on health		Household expenditure	OOPP	The quantitative findings validate the previously existing qualitative discussions regarding the negative impact of the crisis.	Bad	#613
Palasca 2015	Palasca, S.; Jaba, E.; Iacob, A. I.	2015	Economic Crisis' Repercussions on European Healthcare Systems	Yes (Palesca 2014)	2nd Global Conference on Business, Economics, Management and Tourism	34 countries	European	to study the influence of the austerity measures deemed by the economic and financial meltdown on one of the most vulnerable and important systems in any country: healthcare	Quantitative	Secondary data analysis	Include	World Bank and World Health Organization databases	2006-2012	Out of pocket expenses (OOP) on health as a percentage of total expenditure on health (OOP); x General government expenditure on health as a percentage of total expenditure on health (GOV); x Private prepaid plans as a percentage of private expenditure on health (PRIV); x Social security expenditure on health		Household expenditure	OOPP	Our findings show a consistent tendency of European governments to diminish the spending on healthcare during the crisis, leading to the increase of out of pocket payments is some countries, which do not have a robust health insurance policy and a decrease in the number of people accessing healthcare services in the other countries. Another notable result is that there is a consistent delay betwe…	Bad	#612
Gogishvili 2021	Gogishvili, M.; FlÃ³rez, K. R.; Costa, S. A.; Huang, T. T. K.	2021	A qualitative study on mixed experiences of discrimination and healthcare access among HIV-positive immigrants in Spain		BMC public health	Spain	Spain	to explore: 1) the mix of experiences encountered by HIV-positive immigrants in Spain while accessing health Gogishvili et al. BMC Public Health (2021) 21:385 Page 2 of 15care after the enactment of 2012 RDL and RD, and 2) any distress or discrimination experienced by participants as HIV-positive immigrants	Qualitative	Interviews	Include	12 interviews with HIV-positive immigrants	2019	barriers to care, positive and negative experience accessing care	Access					#375
Heras-Mosteiro 2016	Heras-Mosteiro, J.; Sanz-Barbero, B.; Otero-Garcia, L.	2016	Health Care Austerity Measures in Times of Crisis: The Perspectives of Primary Health Care Physicians in Madrid, Spain		International journal of health services : planning, administration, evaluation	Spain	Spain	to explore how primary health care physicians working in Madrid experienced austerity measures	Qualitative	interviews	Include	12 interviews with primary health care physicians	2013-2014	healthcare professionals experience of austerity	Workforce					#316
Legido-Quigley 2013	Legido-Quigley, H.; Otero, L.; la Parra, D.; Alvarez-Dardet, C.; Martin-Moreno, J. M.; McKee, M.	2013	Will austerity cuts dismantle the Spanish healthcare system?		Bmj-British Medical Journal	Spain	Spain	to assess health professionals experience of reforms and cuts	Qualitative	Interviews	Include	34 interviews with doctors and nurses from 18 hospitals and 16 PC facilities	2012	health professionals experience of health system reforms and cuts	Workforce					#174
Ortega-Galan 2020	Ortega-Galan, A. M.; Ortiz-Amo, R.; Andina-Diaz, E.; Ruiz-Fernandez, M. D.	2020	The Sustainability of Public Social Services: A Qualitative Study		Sustainability	Spain	Spain	to describe social workers’ perceptions of their lived experiences in different areas of the public social services system	Qualitative	Interviews and focus groups	Include	Six in-depth interviews and two focus groups were conducted with 20 social workers	2019	social workers lived experience	Workforce					#621
Petrelli 2019	Petrelli, A.; Rosano, A.; Rossi, A.; Mirisola, C.; Cislaghi, C.	2019	The geography and economics of forgoing medical examinations or therapeutic treatments in Italy during the economic crisis		BMC public health	Italy	Italy	to evaluate the geographical and socioeconomic differences, in particular the risk of poverty, that influence forgoing healthcare services in Italy	Quantitative	Secondry data analysis	Include	European Survey on Income and Living Conditions (EU-SILC)	2004-2015	unmet needs for medical examinations or treatment AND risk of poverty		PO - Unmet need		In Central Italy and particularly in Southern Italy, a marked increase (9.9% in 2013–2015) was seen in the overall rate of unmet needs as well as in that of unmet needs due to economic reasons. The probability of unmet needs was higher, and increased over time, for those at risk of poverty (aOR = 1.54 in 2004–07, aOR = 1.70 in 2008–12, aOR = 2.21 in 2013–15). Individuals with a low educational le…	Bad	#581
Petrou 2019	Petrou, P.	2019	The Impact of Financial Crisis, Austerity Measures, and Bailout Agreement on Cypriotsâ€™ Health: The Memorandum Is Dead, Long Live the Memorandum		Value in Health Regional Issues	Cyprus	Cyprus	To report on the impact of the financial crisis and ensuing health sector reforms in Cyprus	Quantitative	Secondary data analysis	Include	Cyprus European Union Statistics on Income and Living Conditions	2010-2014	Self-reported health, health access, health status and affordability		PO - Patient outcomes	Access and utilisation/Unmet need	Compared to 2010, in 2014 the percentage of Cypriots who self-reported their health state as very good was stable (1.03; confi_x0002_dence interval [CI] 95%, 0.98-1.09]), whereas the percentage of Cypriots who self-reported their health state as bad demonstrated a statisti_x0002_cally significant reduction (0.75 [CI 95% 0.66-0.85]). The cumulative financial affordability impact the said measures …	Neutral/Bad	#580
Picatoste 2018	Picatoste, J.; Ruesga-Benito, S. M.; Gonzalez-Laxe, F.	2018	Economic environment and health care coverage: Analysis of social acceptance of access restrictive policies applied in Spain in the context of economic crisis		Journal of Cleaner Production	Spain	Spain	to assess the acceptance of the restrictive policies on public health expenses due to economic crisis and the implemented economic policy, from the point of view of citizens	Quantitative	Survey	Include	Responses to survey by public	2015	perceptions of public health spending, useruse of public health system, universal healthcare		Public perception system		Outcomes from those econometric exercises show a general disagreement with the cuts in health expenses, but in a level very related with citizen’s perceptions of overuse of public health services	Bad	#572
Porthe 2016	Porthe, V.; Vargas, I.; Sanz-Barbero, B.; Plaza-Espuna, I.; Bosch, L.; Vazquez, M. L.	2016	Changes in access to health care for immigrants in Catalonia during the economic crisis: Opinions of health professionals and immigrant users		Health Policy	Spain	Spain	to analyse changes in immigrants’ access to health care during the economic crisis from the perspective of health professionals (medical and administrative) and immigrants	Qualitative	interviews	Include	f health professionals (n = 34) and immigrant users (n = 20)	2014-2015	access to healthcare, changes for immigrants,	Migrant					#558
Polyzos 2013	Polyzos, Nikolaos; Karanikas, Haralampos; Thireos, Eleftherios; Kastanioti, Catherine; Kontodimopoulos, Nick	2013	Reforming reimbursement of public hospitals in Greece during the economic crisis: implementation of a DRG system		Health Policy	Greece	Greece	to presentthe efforts of the Ministry of Health (MoH) to implement a new diagnosis related groups(DRG) based payment system	Quantitative	Secondary data analysis	Include	selected Greek hospitals	2011	diagnosis related groups, activity-based costing with data from selected Greek hospitals, and “imported” cost weights		Health care expenditure	Efficiencies/Innovation	After an initial pilot testing of the classification in 20 hospitals, complete DRG reim_x0002_bursement data was reported by 113 hospitals (85% of total) for the fourth quarter of 2011. The recorded monthly increase in patient discharges billed with the new system and in revenue implies increasing adaptability by the hospitals. However, the unfavorable inlier vs. outlier distribution of discharge…	Good	#1058
Portela 2013	Portela, ConceiÃ§Ã£o; Thomas, Steve	2013	Impact of the economic crisis on healthcare resources: An European approach		International Journal of Healthcare Management	27 European member states	European	to evaluate the impact of the crisis, taking into consideration the healthcare financing systems and healthcare resources utilization in Europe	Quantitative	Secondary data analysis: a descriptive analysis, a correlation analysis, and a multivariate linear analy_x0002_sis by ordinary least squares.	Include	Eurostat, OECD	2000-2009	Total health expenditure, GDP, Unemployment, average length of stay, pharmaceutical expenditure, medical consultations,		Health care expenditure	Impact	We found that during economic crisis there was an increase in the total pharmaceutical expen_x0002_diture as a percentage of total healthcare expendi_x0002_ture, and in the number of medical consultations per capita. Along with a rise of the unemployment rate, there was a decrease of total healthcare expen_x0002_diture as a percentage of GDP.	Bad	#1057
Rajmil 2015	Rajmil, L.; Siddiqi, A.; Taylor-Robinson, D.; Spencer, N.	2015	Understanding the impact of the economic crisis on child health: The case of Spain		International Journal for Equity in Health	Spain	Spain	to explore the effect of the economic crisis on child health using Spain as a case study, and to document and assess the policies implemented in response to the crisis in this context	Mixed methods	Secondary data analysis and documentary content analysis	Include	Eurostat, the Spanish Health Interview Survey, and the database of childhood hospitalisation and policy documents	2005-2013	Unemployment, child poverty and income inequalities; indicators of child health, hospitalisations due to injuries or maltreatment,		PO - Patient Outcomes		Unemployment rates in the general population (8.7 % in 2005 and 25.6 % in 2013), and children living in unemployed families (5.6 % and 13.8 %) increased in the study period. The percentage of children living under the poverty line, and income inequalities increased 15–20 % from 2005 to 2012. Severe material deprivation rate has worsened in families with Primary Education, while the number of fami…	Bad	#539
Prante 2020	Prante, F. J.; Bramucci, A.; Truger, A.	2020	Decades of Tight Fiscal Policy Have Left the Health Care System in Italy Ill-Prepared to Fight the COVID-19 Outbreak		Intereconomics	Italy	Italy	to look at the connection between health care and strong budget consolidation in the case of Italy (in context of preparedness for Covid)	Quantitative	Secondary data analysis	Include	OECD,	1990-2018	health care expenditure, growth in spending for health care and hospitals, acute care, acute beds, intensive care beds,		Health care expenditure		From 2008 to 2018, total pub_x0002_lic health care expenditure in nominal terms (i.e. including infl ation) increased by only 5.3% in Italy, while in Germa_x0002_ny it increased by 46.8%. From 2011 to 2018, cuts in public hospital services have contributed substantially to the negative dynamics of the percentage growth rate of the total public expenditure for health care. From 2010 acute care hos…	Bad	#554
Puig-Junoy 2014	Puig-Junoy, J.; RodrÃ­guez-FeijoÃ³, S.; Lopez-Valcarcel, B. G.	2014	Paying for formerly free medicines in Spain after 1 year of co-payment: Changes in the number of dispensed prescriptions		Applied Health Economics and Health Policy	Spain	Spain	to provide accurate estimates of the overall impact at the regional level of cost-sharing reforms on pharmaceutical prescriptions	Quantitative	Secondary data analysis	Include	monthly NHS data regarding dispensed prescriptions in each Autonomous Commu	2003-2012	dispensed prescriptions, use of prescription drugs		Prescription medication		In the first 14 months after the co-payment reform, the total number of prescriptions decreased dramatically, by more than 20 % in Catalunya, Valencia, and Galicia, by more than 15 % in nine other regions, and by more than 10 % in 15 of the 17 Spanish regions. The results of our model suggest that the new co-payment caused an abrupt shift in the mean level of the time series.	Good/Unknown	#550	Introduction of co-payments led to considerable reductions in prescriptions drawn down, which is a good outcome in terms of long standing policy goals but with unknown health consequences.
Rachiotis 2014	Rachiotis, G.; Kourousis, C.; Kamilaraki, M.; Symvoulakis, E. K.; Dounias, G.; Hadjichristodoulou, C.	2014	Medical supplies shortages and burnout among greek health care workers during economic crisis: A pilot study		International Journal of Medical Sciences	Greece	Greece	to investigate the frequency of medical supplies shortages in two Greek hospital units of the National Health System and to also assess their possible impact on burnout risk of health care workers	Quantitative	Cross sectional survey	Include	303 surveys of health care workers in 2 hospitals	2013	Maslach Burnout Inventory, working conditions, impact on health		Workforce	Burnout	The prevalence of emotional exhaustion, depersonalization and low personal accomplishment was 44.5%, 43.2% and 51.5%, respectively. Medical supply shortages were significantly associated with emotional exhaustion and deperson_x0002_alization. This finding provides preliminary evidence that austerity has affected health care in Greece	Bad	#543
Hollingworth 2015	Hollingworth, W.; Rooshenas, L.; Busby, J.; Hine, C. E.; Badrinath, P.; Whiting, P. F.; Moore, T. H. M.; Owen-Smith, A.; Sterne, J. A. C.; Jones, H. E.; Beynon, C.; Donovan, J. L.	2015	Using clinical practice variations as a method for commissioners and clinicians to identify and prioritise opportunities for disinvestment in health care: a cross-sectional study, systematic reviews and qualitative study		NIHR Journals Library. Health Services and Delivery Research	UK	UK	To determine decision making for disinvestment in procedures AND to explore obstacles and solutions to local commissioners achieving disinvestment, and patient and clinician perspectives on regulating access to procedures	Mixed methods	Secondary data analysis, systematic reviews and observational and interviews	Include	Primary care trust data, international literature, AND 16 interviews with commissioners, providers, lay members and clinicians AND 5 commissioning advisory group meetings	2007-2013	Various relating to disinvestment and commissioning decision making	Decision making					#306
Marks 2013	Marks, L.; Weatherly, H.; Mason, A.	2013	Prioritizing investment in public health and health equity: What can commissioners do?		Public Health	UK	UK	To explore commissioners’ views on prioritizing for investment in health	Mixed methods	Survey, lit review, interviews	Include	52 interviews from 10 case study sites, survey responses from 138 decision makers in 95 PCTs	2008-2010	methods for decision support; their relevance for prioritizing health and health equity in principle; and their adoption by decision makers in practice	Decision making					#123
Rajmil 2019	Rajmil, Luis; FernÃ¡ndez de Sanmamed, MarÃ­a-JosÃ©	2019	Austerity policies and mortality rates in European countries, 2011â€“2015		American journal of public health	15 European countries	European	To assess time trends in mortality rates in European countries for the period 2011 to 2015 by level of austerity measures imposed by governments in response to the economic and financial crisis	Quantitative	Secondary data analysis	Include	Eurostat and policy documents	2011-2015	standardized mortality rates; Cyclically Adjusted Primary Balance (CAPB) to categorize the severity of austerity policy responses		PO - Mortality		SMRs generally declined in the study period, except in the last year of the study. In 2015, compared with countries in the low-austerity group, countries with in_x0002_termediate austerity had excess mortality of 40.2 per 100 000 per year and those with high austerity had excess mortality of 31.22 per 100 000 per year.	Bad	#1056
Reeves 2015a	Reeves, A.; Basu, S.; McKee, M.; Sandgren, A.; Stuckler, D.; Semenza, J. C.	2015	Tuberculosis control and economic recession: Longitudinal study of data from 21 European countries, 1991â€“2012		Bulletin of the World Health Organization	21 European countries	European	To investigate whether the economic recession affected the control of tuberculosis in the European Union.	Quantitative	Secondary data analysis	Include	WHO’s tuberculosis database	1991-2012	gross domestic product, public health expenditure and tuberculosis case detection rates		Infectious disease	Health care expenditure	During the economic recession (2008–2011) detection rates declined by a mean of 5.22% (95% confidence interval, CI: 2.54–7.90) but treatment success rates showed no significant change (P=0.62). A fall in economic output of 100 United States dollars per capita was associated with a 0.22% (95% CI: 0.05–0.39) mean reduction in the tuberculosis case detection rate. An equivalent fall in spending on p…	Bad	#535
Reeves 2015b	Reeves, A.; McKee, M.; Stuckler, D.	2015	The attack on universal health coverage in Europe: recession, austerity and unmet needs		European journal of public health	EU wide	European	to quantify the increase in self-reported unmet need as a result of the recession	Quantitative	Secondary data analysis	Include	EU-wide Statistics of Income and Living Conditions, Eurostat	2004-2013	Observed and predicted unmet medical need across		PO - Unmet need		After 2010, when austerity was implemented, unmet medical need began to rise in many countries, with an overall increase across the EU of 1.23% points (95% CI: 0.12 to 2.34) each year. These small percentage changes translate into a substantial population impact	Bad	#532
Poduval 2015	Poduval, S.; Howard, N.; Jones, L.; Murwill, P.; McKee, M.; Legido-Quigley, H.	2015	Experiences Among Undocumented Migrants Accessing Primary Care in the United Kingdom: A Qualitative Study		International Journal of Health Services	UK	UK	to explore the experiences of undocumented migrants trying to access primary care in the United Kingdom, their perspectives on proposed access restrictions	Qualitative	interviews	Include	interviews with 16 undocumented migrants and 4 staff of charity	2014	Migration experience, access to health care,	Migrant					#565
Rim 2015	Rim, T. H.; Choi, M.; Yoon, J. S.; Kim, S. S.	2015	Sociodemographic and health behavioural factors associated with access to and utilisation of eye care in Korea: Korea Health and Nutrition Examination Survey 2008-2012		BMJ Open	Korea	Korea	To determine the sociodemographic and health behavioural factors associated with access to and utilisation of eye care in Korea	Quantitative	National survey	Include	25 752 Koreans over the age of 30	2008-2012	Eye clinic utilisation		Access/Utilisation		Middle-aged men between 30 and 49 years were found to be less likely to receive eye care compared to the rest of the population, and the proportion that did plummeted after the financial crisis of 2007.	Bad	#985
Roots 2019	Roots, A.; Ainsaar, M.; Nahkur, O.	2019	Economic inequality in satisfaction with healthcare in the Baltic countries during and after the economic crisis (2008-2014)		Journal of Baltic Studies	Estonia, Latvia, and Lithuania	Baltic	to examine the impact of the economic crisis on public satisfaction with healthcare and the differences between economic groups in public satisfaction with healthcare in the Baltic states	Quantitative	Secondary data analysis	Include	Eurobarometer	2008-2014	satisfaction with healthcare system; ability to pay bills		Patient experience		The results show that there were no differences in public satisfaction with healthcare between better and worse off people in Estonia (except in 2009). In Lithuania, however, satisfaction among the economically better off was higher compared to other groups between 2008 and 2014. In Latvia, inequal_x0002_ity in satisfaction between groups in different economic situations became signifi_x0002_cant…	Bad/neutral	#977
Rotarou 2019	Rotarou, E. S.; Sakellariou, D.	2019	Access to health care in an age of austerity: disabled peopleâ€™s unmet needs in Greece		Critical Public Health	Greece	Greece	to examine access to health care for people with disabilities in Greece in the context of these structural adjustments	Quantitative	Secondary data analysis	Include	European Health Interview Survey	2014	unmet need, health status, health care use, health determinants,		PO - Unmet need		The results of the logistic regressions showed that people with disabilities report higher unmet health care needs, with cost, transportation, and long waiting lists being significant barriers; experience of all barriers was positively associated with low socio_x0002_economic status. These findings suggest that a section of the population who may have higher health care needs face greater barrier…	Bad	#973
Ruiz-Perez 2017	Ruiz-Perez, I.; Bermudez-Tamayo, C.; Rodriguez-Barranco, M.	2017	Socio-economic factors linked with mental health during the recession: a multilevel analysis		International Journal for Equity in Health	Spain	Spain	to analyse contextual factors associated with mental health among the Spanish population during the recession	Quantitative	Secondary data analysis	Include	National Health Survey	2006-2012	psychic morbidity; psycho-social (social support); financial (GDP per capita, risk of poverty, income per capita per household), public welfare services (health spending per capita), labour market (employment and unemployment rates, percentage of temporary workers)		PO - Mental health		The macroeconomic variables associated with worse mental health for both males and females were lower health spending per capita and percentage of temporary workers. Among women, the risk of poor mental health increased 6% for each 100€ decrease in healthcare spending per capita. Among men, the risk of poor mental health decreased 8% for each 5-percentage point increase in temporary workers	Bad	#968
Tucker 2020	Tucker, R.; Moffatt, F.; Timmons, S.	2020	Austerity on the frontline- a preliminary study of physiotherapists working in the National Health Service in the UK		Physiotherapy theory and practice	UK	UK	s to explore the lived reality of austerity as experienced by physiotherapists working on the frontline of the National Health Service	Qualitative	Interviews	Include	2 health professionals interviewed	2017	fulfilling professional responsibilities, changing org. landscape, professional reality of rationalizing and accommodating austerity	Workforce					#74
Russo 2017	Russo, G.; Pires, C. A.; Perelman, J.; Goncalves, L.; Barros, P. P.	2017	Exploring public sector physicians' resilience, reactions and coping strategies in times of economic crisis; findings from a survey in Portugal's capital city area		BMC health services research	Portugal	Portugal	to explore s the adaptation to the crisis of public sector physicians and their ability to keep performing their functions	Quantitative	Survey	Include	484 public primary care and hospital physicians	2015	perceptions of demand and supply of services in the public and private sectors; time allocation across professional activities; strategies adopted to cope with the changes; and mitigating factors		Workforce		We found little evidence of physicians changing their overall allocation of working time before and after the crisis, with their age, types of specialisation, valuation of job flexibility and independence significantly associated with changes in public sector hours between 2010 and 2015. Being divorced, not Portuguese, of younger age, and working a high number of hours per week, were found to inc…	Neutral	#966
Leider 2014a	Leider, J. P.; Resnick, B.; Kass, N.	2014	Tradeoffs in resource allocation at state health agencies		Journal of public health management and practice : JPHMP	USA	USA	n to provide more insight into tradeoffs within state health agencies with regard to what types of trade-offs exist and how often they occur	Mixed methods	interviews and survey	Include	45 semi structured interviews with public health leaders across 6 state health agencies AND survey of 207 state health agencies	2011	Trade-offs in Public Health Priority Setting	Decision making					#172
Leider 2014b	Leider, J. P.; Resnick, B.; Kass, N.; Sellers, K.; Young, J.; Bernet, P.; Jarris, P.	2014	Budget- and priority-setting criteria at state health agencies in times of austerity: a mixed-methods study		American journal of public health	USA	USA	to examine critical budget and priority criteria for state health agencies to identify likely decision-making factors, pressures, and opportunities in times of austerity.	Mixed methods	interviews and survey	Include	45 semi structured interviews with public health leaders across 6 state health agencies AND survey of 207 state health agencies	2011	use of criteria in priority setting process of state public health agency budgeting	Decision making					#171
Sarti 2017	Sarti, S.; Terraneo, M.; Tognetti Bordogna, M.	2017	Poverty and private health expenditures in Italian households during the recent crisis		Health Policy	Italy	Italy	to analyse the relation between poverty and household health expenditure, considering regional and social group variations	Quantitative	Secondary data analysis	Include	Family Expenditure Survey” collected by the Italian Statistical Institute	1997-2013	household expenditure, household health expenditure, demographics		Household expenditure		Results of multivariate analysis controlling for potential socio-demographic confounders show that the propensity to spend for poor families is decreased in the last years com_x0002_pared to not poor households. Meanwhile, among the households who spend, the average expenditure in euro seems to have been more stable over time. This is an alarming signal for the health of the most vulnerable house…	Bad/Neutral	#949
Sarti 2021	Sarti, S.; Vitalini, A.	2021	The health of Italians before and after the economic crisis of 2008		Health & social care in the community	Italy	Italy	to test the relation between worsened individual health conditions and socioeconomic deterioration	Quantitative	Secondary data analysis	Include	Health Condition and Use of Health Services surveys (Italian National Institute of Statistics)	2005-2013	life expectancy, suicides, demographics		PO - Patient outcomes		The results show that the social categories most severely affected by the crisis, in both employment and economic terms, were basically the same as those that experienced a worsening of their physical and psychological health conditions. These categories of people have a low level of educational attainment, live in south_x0002_ern and insular regions and are most often men.	Bad	#948
Stewart 2011	Stewart, L. J.; Smith, P. C.	2011	An examination of contemporary financing practices and the global financial crisis on nonprofit multi-hospital health systems		Journal of Health Care Finance	US	USA	to investi_x0002_gate the extent to which the nation’s larg_x0002_est nonprofi t health systems have utilized contemporary capital fi nancing instruments, including variable rate long-term debt and interest rate derivatives	Mixed methods	Financial analysis	Include	fi nancial statements and other public disclosures	2007-2009	contemporary capital financing practices		Funding for health system		Our analysis further indicates that the extensive utilization of bond insurance, auction rate debt, and interest rate derivatives created signifi cant risk exposures for these health systems. These risks were realized by the broader global fi nancial crisis of 2008. Findings indicate these health systems incurred large losses from the early retirement of their variable rate debt. In addition, man…	Bad	#474
Schneider 2018	Schneider, S. M.; Devitt, C.	2018	Accessing healthcare in times of economic growth and economic downturn: Evidence from Ireland		Journal of European Social Policy	Ireland	Ireland	to examine the accessibility of healthcare in Ireland between 2003 and 2011 in the context of strong economic growth (2003–2007) and the subsequent financial crisis	Quantitative	Secondary data analysis	Include	e European Quality of Life Survey,	2003-2011	self-reported difficulties in accessing healthcare (distance to health services, waiting times, costs) AND risk factors		Access/Utilisation		The study finds that the number of individuals reporting difficulties in accessing healthcare increased over time. Of particular concern are difficulties with the financial costs of covering doctor’s appointments, which started to increase dramatically prior to the economic crisis and continued to rise during the crisis, in particular for higher income groups. Difficulties with distance and waiti…	Bad	#941
Sfakianakis 2021	Sfakianakis, G.; Grigorakis, N.; Galyfianakis, G.; Katharaki, M.	2021	The impact of macro-fiscal factors and private health insurance financing on public health expenditure: evidence from the OECD countries for the period 2000-2017		Euromed Journal of Business	Greece, Ireland, Italy, Portugal, Slovenia, Spain, UK	OECD	to examine the responsiveness of PHE to macro-fiscal determinants, demography, as well to private health insurance (PHI) financing	Quantitative	Secondary data analysis	Include	annual panel data from four international organizations databases; WHO, OECD	2000-2017	Public health expenditure, GDP, Unemployment, government expenditure, private health insurance, government borrowing/lending		Funding for health system	Private insurance	The authors’ findings indicate that gross domestic product, fiscal capacity, tax revenues and population aging have a positive effect on PHE. Further, the authors find that both unemployment rate and voluntary private health insurance financing present a negative statistically significant impact on our estimated outcome variable. D	Bad	#518
Marten 2017	Marten, M. G.	2017	From emergency to sustainability: shifting objectives in the US Government's HIV response in Tanzania		Global Public Health	USA and Tanzania	Various	to illustrate decision making processes that influenced health system policy and programmes; examination of the effects of donor scale-down and global health policy changes on the lives and well-being of PLHIV and healthcare workers in Tanzania	Qualitative	Interviews	Include	28 interviews with healthcare workers and administrators	2009-2012	decision making processes, sustainability challenges, service integration	Decision making					#120
Simou 2015	Simou, E.; Karamagioli, E.; Roumeliotou, A.	2015	Reinventing primary health care in the Greece of austerity: the role of health-care workers		Primary health care research & development	Greece	Greece	to present national health-care workforce census data for the first two years of the economic recession and the adopted bailout mechanism (2010 and 2011) (a) to evaluate the adequacy of the governmental effort in terms of organization and management the workforce; and (b) to identify constraints and opportunities for the development of an integrated PHC ensuring access to health-care services for…	Quantitative	Secondary data analysis	Include	202 PHCs and their regional surgeries who responded to Health Monitoring Indicators System: Health Map	2010-2011	total workforce, distribution geographically, nurse/midwife rates,		Workforce		The findings pointed that PHC absorbs a very limited part of the national health system’s workforce. Important inequalities in the numerical and geographical allocation of the PHC health workforce specialties across the country in favor of the medical profession and to the detriment of rural areas and the islands were identified, raising concerns about the policymakers’ ability to meet the emergi…	Bad (for some)	#497
Ottersen 2014	Ottersen, O. P.; Dasgupta, J.; Blouin, C.; Buss, P.; Chongsuvivatwong, V.; Frenk, J.; Fukuda-Parr, S.; Gawanas, B. P.; Giacaman, R.; Gyapong, J.; Leaning, J.; Marmot, M.; McNeill, D.; Mongella, G. I.; Moyo, N.; MÃ¸gedal, S.; Ntsaluba, A.; Ooms, G.; Bjertness, E.; Lie, A. L.; Moon, S.; Roalkvam, S.; Sandberg, K. I.; Scheel, I. B.	2014	The political origins of health inequity: Prospects for change		The Lancet	Various	Various	to examine power disparities and dynamics across a range of policy areas that aff ect health and that require improved global governance: economic crises and austerity measures, knowledge and intellectual property, foreign investment treaties, food security, transnational corporate activity, irregular migration, and violent confl ict	Mixed methods	Policy analysis	Include			Global governance for health	Decision making					#619
Solberg 2014	Solberg, I. B.; TÃ³masson, K.; Aasland, O.; Tyssen, R.	2014	Cross-national comparison of job satisfaction in doctors during economic recession		Occupational medicine (Oxford, England)	Norway and Iceland	Nordic	To examine job satisfaction in Icelandic and Norwegian doctors, to compare job satisfaction with Icelandic data obtained before the current recession and to examine job satisfaction in response to cost-containment initiatives	Quantitative	Survey	Include	2335 doctors	2003 and 2010	job satisfaction		Workforce		Job satisfaction levels in Icelandic doctors (response rate of 61%, n = 622/1024), mean = 47.7 (SD = 10.9), were significantly lower than those of Norwegian doctors (response rate of 67%, n = 1025/1522), mean = 53.2 (SD = 8.5), after controlling for individual and work-related factors. Doctors at Landspitali University Hospital (response rate of 59%, n = 345/581) were less satis_x0002_fied during…	Bad	#486
Stoye 2020	Stoye, G.; Zaranko, B.; Shipley, M.; McKee, M.; Brunner, E. J.	2020	Educational Inequalities in Hospital Use Among Older Adults in England, 2004-2015		Milbank Quarterly	England	England	to explore if universal health care that is largely free at the point of use sufficient to eliminate inequalities in health care use	Quantitative	Secondary data analysis	Include	English Longitudinal Study of Ageing (ELSA)	2004-2015	Educational level; annual outpatient appointments, elective inpatient admissions, emergency inpatient admissions, and emergency department (ED) visits		Service delivery	Universal Health Care	: After controlling for demographics and health status, there was no evidence of inequality in elective and emergency inpatient admissions among the education groups in our sample. However, a period of financial budget tightening for the NHS after 2010 was associated with the emergence of edu_x0002_cation gradients in other forms of hospital care, with respondents in the high_x0002_education grou…	Neutral/Bad	#469
TapiaGranados 2015	Tapia Granados, J. A.; Rodriguez, J. M.	2015	Health, economic crisis, and austerity: A comparison of Greece, Finland and Iceland		Health Policy	Greece, Finland and Iceland	European	to examine the evidence that may support the assertions that there is a health crisis in Greece, and thatin terms of health, Greece is doing much worse than Iceland and Finland	Quantitative	Secondary data analysis	Include	WHO, OECD, national databases	1990-2012	life expectancy, mortality, various disease and condition rates, self-reported health,		PO - Patient outcomes		We find that in the three countries most indicators of population health continued improving after the Great Recession started. In terms of population health and performance of the health care system, in the period after 2007 for which data are available, Greece did as good as Iceland and Finland. The evidence does not support the claim that there is a health crisis in Greece.	Neutral	#455
Tavares 2017	Tavares, L. P.; Zantomio, F.	2017	Inequity in healthcare use among older people after 2008: The case of southern European countries		Health Policy	Italy, Spain, Portugal	Southern Europe	to measure socioeconomic inequities in primary and secondary healthcare use experienced some time after the crisis onset in Italy, Spain and Portugal	Quantitative	Secondary data analysis	Include	Survey of Health, Ageing and Retirement in Europe (SHARE)	wave 4 (released 2013)	demographics, inequities, health indicators based on GP data and specialists data		Access/Utilisation	inequalities	The Horizontal Inequity indexes reveal remarkable socioeconomic inequities in older people’s access to secondary healthcare in all three countries. In Portugal, the one country facing most severe healthcare budget cuts and where user charges apply also to GP visits, even access to primary care exhibits a significant pro-rich concentration. If reduc_x0002_ing inequities in older people’s access to…	Bad	#451
Thomas 2012b	Thomas, Steve; Keegan, Conor; Barry, Sarah; Layte, Richard	2012	The Irish health system and the economic crisis		The Lancet	Ireland	Ireland	to demonstrate how the Irish health system has adjusted to this macroeconomic environment, providing lessons for those who must embrace austerity	Quantitative	Secondary data analysis	Include	Health Service Executive Performance reports,2,3 Primary Care Reimbursement Services Annual reports, and government budgets	2008-2013	medical entitlements, prescription charges, inpatient charges, drug reimbursement, ED charges		Household expenditure	entitlements	Throughout the austerity period, tariff s have risen (in terms of inpatient day charges, emergency department attendance charges, and the introduction and escalation of prescription charges, even for those with medical cards) and eligibility for subsidies has been eroded (the threshold for reimbursement of drug payments has increased) or been revoked for some groups (no longer automatic free care…	Bad	#1048
Toffolutti 2019a	Toffolutti, V.; McKee, M.; Melegaro, A.; Ricciardi, W.; Stuckler, D.	2019	Austerity, measles and mandatory vaccination: cross-regional analysis of vaccination in Italy 2000-14		European journal of public health	Italy	Italy	to assess whether austerity in the health sector might have impacted adversely on MMR coverage in Italy	Quantitative	Secondary data analysis	Include	Italian National Institute of Health; Italian National Institute of Statistics	2000-2014	MMR coverage rates at 24 months of age; public health expenditure		Infectious disease	vaccinations	Adoption of austerity policies in the Italian health system was found to be significantly associated with declining vaccination rates for MMR	Bad	#89
Toffolutti 2019b	Toffolutti, V.; Suhrcke, M.	2019	Does austerity really kill?		Economics and Human Biology	28 EU countries	European	to determine the association of mortality with macroeconomic fluctuations from that with fiscal policy measures	Quantitative	Secondary data analysis	Include	The European Health for All Database (HFA-DB) and Eurostat	1990-2013	demographic, socio-economic, business cycle and health and lifestyle indicators, and general government expenditure and revenues as percentage of GDP		PO - Mortality		We confirm the mortality decreasing (increasing) effect of recessions (booms), with the exception of suicide mortality, which shows the opposite effects. Austerity regimes are associated with an increase in all-cause mortality (0.7%). At the same time, fiscal stimuli tend to significantly increase death rates due to cirrhosis or chronic liver disease (3%) and those due to vehicle accidents (4.3%)	Neutral/Bad	#88
Torfs 2021	Torfs, L.; Adriaenssens, S.; Lagaert, S.; Willems, S.	2021	The unequal effects of austerity measures between income-groups on the access to healthcare: a quasi-experimental approach		International Journal for Equity in Health	Ireland, UK, Iceland, Sweden, Portugal	OECD	to examine the unequal effects of retrenchment in healthcare expenditures on access to medical care for different income groups across European countries	Quantitative	Secondary data analysis	Include	European Union Statistics of Income and Living Conditions survey (EU-SILC)	2008 and 2014	health expenditure, income, unmet medical needs,		Access/Utilisation		The DD-estimates show a higher increase of unmet medical needs during the Great Recession in the treatment cases (Iceland vs. Sweden: + 3.24 pp.; Ireland vs. the United Kingdom: + 1.15 pp). The DDD-estimates show different results over the two models. In Iceland, the lowest income groups had a higher increase in unmet medical needs. This was not the case in Ireland, where middle-class groups saw …	Bad	#84
Triantafyllou 2011	Triantafyllou, Konstantinos; Angeletopoulou, Chryssi	2011	Increased suicidality amid economic crisis in Greece		Lancet Correspondence	Greece	Greece	to explore the links between major depressive symptoms and socioeconomic variables	Quantitative	Telephone questionnaire	Include	2256 survey respondents	2009-2011	Structured Clinical Interview for DSM-IV Axis I Disorders (SCID-I) and financial strain was measured by the Index of Personal Economic Distress (IPED		PO - Mental health		Of the study fi ndings, the most alarming one pertained to suicidal attempts. There was a 36% increase in the number who reported having attempted suicide in the month before the survey from 24 (1·1%) in 20092 to 34 (1·5%) in 2011. We also found that a signifi cantly higher proportion of respondents with an IPED score of 15 or more (ie, high economic distress) had attempted suicide in the month b…	Bad	#1047
Tyrovolas 2018	Tyrovolas, S.; Kassebaum, N. J.; Stergachis, A.; Abraha, H. N.; Alla, F.; Androudi, S.; Car, M.; Chrepa, V.; Fullman, N.; FÃ¼rst, T.; Haro, J. M.; Hay, S. I.; Jakovljevic, M. B.; Jonas, J. B.; Khalil, I. A.; Kopec, J. A.; Manguerra, H.; Martopullo, I.; Mokdad, A.; Monasta, L.; Nichols, E.; Olsen, H. E.; Rawaf, S.; Reiner, R.; Renzaho, A. M. N.; Ronfani, L.; Sanchez-NiÃ±o, M. D.; Sartorius, B.; Si…	2018	The burden of disease in Greece, health loss, risk factors, and health financing, 2000â€“16: an analysis of the Global Burden of Disease Study 2016		The Lancet Public Health	Greece, Cyrpus	Southern Europe	to explore temporal trends in health loss, risk factors, and health financing in Greece from 2000 to 2016, comparing with those of Cyprus and western Europe overall	Quantitative	Secondary data analysis	Include	Global Burden of Diseases, Injuries, and Risk Factors Study	2000-2016	All-cause mortality and causes of death; health expenditure; Non-fatal health loss as expressed by Years lived with disability (YLD)s		PO - Mortality	disability	ll-age mortality in Greece increased from 944·5 (95% uncertainty interval [UI] 923·1–964·5) deaths per 100000 in 2000 to 997·8 (975·4–1018) in 2010 and 1174·9 (1107·4–1243·2) in 2016, with a higher ARC after 2010 and the introduction of austerity (2·72% [1·65 to 3·74] for 2010–16) than before (0·55% [0·24 to 0·85] for 2000–10) or in western Europe during the same period (0·86% [0·54 to 1·17]). Ag…	Bad	#70
Vandoros 2013a	Vandoros, S.; Hessel, P.; Leone, T.; Avendano, M.	2013	Have health trends worsened in Greece as a result of the financial crisis? A quasi-experimental approach		European journal of public health	Greece and Poland	European	to examine the impact of the recent financial crisis on health in Greece	Quantitative	Secondary data analysis	Include	European Union Statistics on Income and Living Conditions survey	2006-2009	n self-rated health		PO - Patient outcomes		Results provide strong evidence of a statistically significant negative effect of the financial crisis on health trends. Relative to the control population, Greece experienced a significantly larger increase in the odds of reporting poor health after the crisis (odds ratio, 1.16; 95% confidence interval, 1.04–1.29). There was no difference in health trends between Poland and Greece before the fin…	Bad	#64
Venetoklis 2021	Venetoklis, T.	2021	Exogenous shocks and citizens' satisfaction with governmental policies: can empirical evidence from the 2008 financial crisis help us understand better the effects of the COVID-19 pandemic?		Quality & Quantity	14 countries	Various	to examine to what extend the fnancial crisis of 2008 afected levels of individual satisfaction with governments in general and three policy areas in particular; the economy, health services and education	Quantitative	Secondary data analysis	Include	European Social Survey	2002-2018	satisfaction of the respondents with the activities of the government in general and three measure the level of satisfaction with particular government policies: the economy, health services and education		Public perception system		on aggregate, there was a decrease of satisfaction with the government and the economy immediately after the crisis, but an increase for health and educational services. Longer term, satisfaction gradually increased for all the four indicators examined. In sep_x0002_arate regressions for each country, a consistent pattern of behavior emerges. Where the short-term efect on satisfaction was negativ…	Bad/Neutral	#58
Williams 2017	Williams, D.; Thomas, S.	2017	The impact of austerity on the health workforce and the achievement of human resources for health policies in Ireland (2008-2014)		Human resources for health	Ireland	Ireland	to evaluate how the Irish health system coped with austerity in relation to Human Resources for Health (HRH) and whether austerity allowed and/or facilitated the implementation of HRH policy	Quantitative	Secondary data analysis	Include	Health Service Executive national HR data	2008-2014	WTE totals, skill mix, acute and non-acute; direct pay and agency pay;		Workforce		The actual cut in total whole-time equivalent (WTE) of directly employed health services human resources over the period 2008 to 2014 was 8027 WTE, a reduction of 7.2% but substantially less than government claims. There was a degree of relative protection for frontline staffing decreasing by 2.9% between 2008 and 2014 and far less than the 18.5% reduction in other staff. Staff exempted from the …	Bad	#30
Wolstencroft 2013	Wolstencroft, S.; Khosa, A. D.	2013	Audit of the Health Service Executive orthodontic referral pathway between 2009 and 2011 in the Dublin Mid-Leinster region		Journal of the Irish Dental Association	Ireland	Ireland	to determine if the HSE austerity measures have had a bearing on the orthodontic service performance in the Dublin Mid-Leinster HSE region	Quantitative	Secondary data analysis	Include	performance indicators outlined by the HSE HealthStat3 for hospitals and local health offices	2009-2011	performance of the orthodontic department and primary care clinicians in the referral process of new patients		Service delivery		The audit demonstrates a good referral to assessment timeframe in 2009 (85-80% compliance for IOTN 5 and 4 within three to six months, respectively), which deteriorates significantly in 2011 (26- 4% for IOTN 5 and 4 within three to six months, respectively).The ability of dentists to identify the correct IOTN classification was better in 2009 (60% correct) compared to 2011 (51% correct), but both…	Bad	#23
Zavras 2016	Zavras, D.; Zavras, A. I.; Kyriopoulos, I. I.; Kyriopoulos, J.	2016	Economic crisis, austerity and unmet healthcare needs: the case of Greece		BMC health services research	Greece	Greece	to assess how economic crisis affected unmet healthcare needs in Greece	Quantitative	Secondary data analysis	Include	EU-SILC database	2004-2011	unmet healthcare needs,		PO - Unmet need		Unmet healthcare needs increased after the enactment of austerity measures, while the year of participation in the survey was significantly associated with unmet healthcare needs. Income, educational level, employment status, and having insurance, private or public, were also significant determinants of unmet healthcare needs due to financial reasons	Bad	#10
Zikidou 2020	Zikidou, S.; Hadjidema, S.	2020	Households Health Expenditure in Interannual Correlation With Public Health Expenditure in Greece		Frontiers in Public Health	Greece	Greece	to examine the level of the public health expenditure and the private Greek household health expenditure (HHE) within the period 1988–2018	Quantitative	Secondary data analysis	Include	Household Budget Surveys; OECD Health statistics	1987-2018	household and public health expenditures		Household expenditure		The analysis demonstrated that the Greek household health expenditure (HHE) was rapidly increasing during the period 1988–2008, and afterward, it started decreasing. Moreover, the total private and the total public health expenditures seem to have a bidirectional long-run relationship and significant cointegration. The same was observed regarding the public expenditure and household medical servi…	Bad	#7
Zilidis 2020	Zilidis, C.; Stuckler, D.; McKee, M.	2020	Use of amenable mortality indicators to evaluate the impact of financial crisis on health system performance in Greece		European journal of public health	Greece	Greece	describe how health outcomes associated with health system performance have changed in Greece over the period of the recent economic crisis	Quantitative	Secondary data analysis	Include	Hellenic Statistical Authority (ELSTAT)	2000-2016	Amenable mortality		PO - Mortality		Prior to austerity measures, amen_x0002_able mortality rates were declining. After 2011, coinciding with the inception of budget reductions, the slope of decline diminished significantly. The average annual percent of change in standardized death rates was 2.65% in 2001–10, falling to 1.60% in 2011–6. In 10 of 34 conditions, the SDR increased significantly after the crisis onset, and in five more…	Bad	#6
